# Supplementary material for: The somatic POLE P286R mutation defines a unique subclass of colorectal cancer featuring hypermutation, representing a potential genomic biomarker for immunotherapy
Source: Oncotarget. 2016 Sep 6;7(42):68638–49. doi: 10.18632/oncotarget.11862 (PMC5356579; doi:10.18632/oncotarget.11862)
Supplement: Supplementary file 2 [file oncotarget-07-68638-s002.xlsx]

## Sheet: Sheet1
Supplimentary Table 1: Mutation summary of hypermutated and non-hypermutated samples, includes number of non-synonymous, stopgain, frameshift and splicing mutations. It also includes number of mutations present in ClinVar, dbSNP and COSMIC.
Hypermutated Samples
Sample	Total	Stop Gain	Stop Loss	FS Ins.	FS Del.	Non-Synonymous	Splicing	Non-FS Ins.	Non-FS Del.	dbSNP	Cosimc	ClinVar
C071830	10970	1146	25	30	32	9514	211	1	10	614	935	29
C081187	9388	1095	20	15	9	8098	146	0	5	483	848	15
C090063	8452	1092	19	15	9	7203	110	1	3	590	1002	22
C110138	6368	791	9	17	8	5465	77	0	1	460	773	15
C102969	5759	643	8	10	3	5015	78	0	2	417	649	11
C115941	2330	238	3	3	2	2064	17	0	3	167	304	6
	7211.17	834.167	14	15	10.5	6226.5	106.5	0.333333	4	455.167	751.833	16.3333
Non-hypermutated Samples
Sample	Total	Stop Gain	Stop Loss	FS Ins.	FS Del.	Non-Synonymous	Splicing	Non-FS Ins.	Non-FS Del.	dbSNP	Cosimc	ClinVar
C071710	154	9	0	5	9	125	2	2	2	24	21	2
C102565	138	13	0	3	3	114	1	0	4	17	16	4
C102752	105	9	0	3	5	83	2	0	3	15	15	2
C091229	116	5	0	2	5	98	4	0	2	10	13	0
C100090	112	10	0	1	1	95	2	0	3	23	13	3
C102887	109	4	0	2	6	88	4	0	5	10	16	1
C115326	104	10	0	4	3	83	1	0	3	11	16	1
C061463	98	6	0	1	4	81	1	1	4	12	18	0
C050246	97	4	0	1	8	82	2	0	0	18	21	4
C081530	95	5	0	3	7	71	3	0	6	9	16	0
C101770	91	2	0	3	5	76	1	1	3	7	9	1
C113558	93	5	0	1	9	74	3	1	0	15	19	2
C101287	88	5	0	2	5	69	2	0	5	7	14	2
C090634	87	3	0	1	5	72	1	0	5	8	12	1
C061386	84	5	1	4	2	68	3	0	1	10	14	1
C080748	78	3	0	2	2	64	5	1	1	13	14	2
C092389	76	6	0	0	3	60	1	0	6	10	20	1
C080637	68	3	0	0	1	56	2	0	6	15	23	3
C113929	63	5	0	0	3	47	2	0	6	13	15	0
C091575	60	4	0	0	4	46	4	0	2	8	11	2
C116121	60	4	0	0	3	49	1	0	3	10	16	1
C116255	47	2	0	1	2	37	2	0	3	3	8	1
	91.9545	5.54545	0.0454545	1.77273	4.31818	74.4545	2.22727	0.272727	3.31818	12.1818	15.4545	1.54545
