# Supplementary material for: The somatic POLE P286R mutation defines a unique subclass of colorectal cancer featuring hypermutation, representing a potential genomic biomarker for immunotherapy
Source: Oncotarget. 2016 Sep 6;7(42):68638–49. doi: 10.18632/oncotarget.11862 (PMC5356579; doi:10.18632/oncotarget.11862)
Supplement: Supplementary file 3 [file oncotarget-07-68638-s003.xlsx]

## Sheet: Sheet1
Supplimentary Table 2 Number of mutations found in MMR genes with predicted effects and status in LOVD and MMR-DB
Hugo_Symbol	Sample_ID	Protein_Change	Mutation_Type	Chromosome	Start_Position	End_Position	Reference_Allele	Variant_Allele	Predicted Effect	Mutation_Status	Center	LOVD	MMR DB
EXO1	C102969	D78Y	missense	1	242015664	242015665	G	T	high	Somatic	ASAN	-	-
MLH1	C071830	S44F	missense	3	37038124	37038125	C	T	high	Somatic	ASAN	Yes	Yes
MLH1	C081187	I176M	missense	3	37050379	37050380	T	G	medium	Somatic	ASAN	No	No
MLH1	C090063	R659*	nonsense	3	37090086	37090087	C	T		Somatic	ASAN	No	No
MLH3	C071830	E582D	missense	14	75514613	75514614	C	A	medium	Somatic	ASAN	-	No
MLH3	C081187	F1331C	missense	14	75489717	75489718	A	C	low	Somatic	ASAN	-	No
MLH3	C090063	R174I	missense	14	75515838	75515839	C	A	neutral	Somatic	ASAN	-	No
MLH3	C102969	R546I	missense	14	75514722	75514723	C	A	low	Somatic	ASAN	-	No
MSH2	C071830	K675T	missense	2	47703524	47703525	A	C	high	Somatic	ASAN	No	No
MSH2	C081187	K82T	missense	2	47635573	47635574	A	C	medium	Somatic	ASAN	No	No
MSH2	C090063	R680Q	missense	2	47703539	47703540	G	A	high	Somatic	ASAN	No	No
MSH3	C081187	F1032L	missense	5	80160727	80160728	C	A	low	Somatic	ASAN	-	-
MSH3	C090063	E456K	missense	5	80021297	80021298	G	A	medium	Somatic	ASAN	-	-
MSH3	C090063	S968P	missense	5	80150037	80150038	T	C	neutral	Somatic	ASAN	-	-
MSH3	C090063	T1131A	missense	5	80171658	80171659	A	G	neutral	Somatic	ASAN	-	-
MSH3	C110138	R454*	nonsense	5	80021291	80021292	C	T		Somatic	ASAN	-	-
MSH6	C071830	D857N	missense	2	48027691	48027692	G	A	medium	Somatic	ASAN	No	No
MSH6	C081187	K1101N	missense	2	48030689	48030690	G	T	low	Somatic	ASAN	No	No
MSH6	C102969	M452I	missense	2	48026478	48026479	G	T	medium	Somatic	ASAN	No	No
MSH6	C110138	E1234*	nonsense	2	48033396	48033397	G	T		Somatic	ASAN	No	No
PMS1	C071830	S440*	nonsense	2	190719317	190719318	C	A		Somatic	ASAN	-	-
PMS1	C071830	E852*	nonsense	2	190738302	190738303	G	T		Somatic	ASAN	-	-
PMS1	C081187	K617Q	missense	2	190719847	190719848	A	C	medium	Somatic	ASAN	-	-
PMS1	C090063	S491L	missense	2	190719470	190719471	C	T	neutral	Somatic	ASAN	-	-
PMS1	C090063	S875R	missense	2	190738371	190738372	A	C	low	Somatic	ASAN	-	-
PMS2	C071830	R563*	nonsense	7	6026709	6026710	G	A		Somatic	ASAN	No	No
PMS2	C071830	F242C	missense	7	6037035	6037036	A	C	medium	Somatic	ASAN	No	No
PMS2	C071830	K16R	missense	7	6045639	6045640	T	C	low	Somatic	ASAN	No	No
PMS2	C071830	E10K	missense	7	6045658	6045659	C	T	low	Somatic	ASAN	No	No
PMS2	C102969	K386Q	missense	7	6027240	6027241	T	G	low	Somatic	ASAN	No	No
