# Supplementary material for: The somatic POLE P286R mutation defines a unique subclass of colorectal cancer featuring hypermutation, representing a potential genomic biomarker for immunotherapy
Source: Oncotarget. 2016 Sep 6;7(42):68638–49. doi: 10.18632/oncotarget.11862 (PMC5356579; doi:10.18632/oncotarget.11862)
Supplement: Supplementary file 4 [file oncotarget-07-68638-s004.xlsx]

## Sheet: Sheet1
Supplimentary Table 3 Mutations of POLE gene in TCGA CRC study
Sample ID	Cancer Type	AA change	MSI Status	Exonuclease	#Mut in Sample	Type	Copy #	Mutation Assessor	Chr	Start Pos	End Pos	Ref	Var
TCGA-AA-3518-01	Colon	V1368M	MSI-H	0	408	Missense	Diploid	Medium	chr12	133225562	133225562	C	T
TCGA-AA-3525-01	Colon	A2213V	MSI-H	0	466	Missense	Diploid	Medium	chr12	133202250	133202250	G	A
TCGA-AA-3555-01	Colon	P286H	MSS	1	732	Missense	Diploid	Medium	chr12	133253184	133253184	G	T
TCGA-AA-3678-01	Colon	D1752N	MSS	0	58	Missense	Diploid	Low	chr12	133218357	133218357	C	T
TCGA-AA-3710-01	Colon	P1421S	MSI-H	0	959	Missense	Gain	Medium	chr12	133220452	133220452	G	A
TCGA-AA-3833-01	Colon	R1160H	MSI-H	0	376	Missense	Diploid	Medium	chr12	133233825	133233825	C	T
TCGA-AA-3864-01	Colon	R231H	MSI-H	1	1933	Missense	Diploid	Medium	chr12	133254192	133254192	C	T
TCGA-AA-3977-01	Colon	F367S	MSS	1	2901	Missense	Diploid	Medium	chr12	133252327	133252327	A	G
TCGA-AA-3984-01	Colon	V411L	MSS	1	3174	Missense	Gain	Medium	chr12	133250289	133250289	C	A
TCGA-AA-A00J-01	Colon	A2056T	MSI-H	0	794	Missense	Gain	Low	chr12	133209065	133209065	C	T
TCGA-AA-A00N-01	Colon	V411L	MSI-L	1	3475	Missense	Diploid	Medium	chr12	133250289	133250289	C	A
TCGA-AA-A010-01	Colon	A189T	MSI-L	1	6085	Missense	Diploid	Neutral	chr12	133256096	133256096	C	T
TCGA-AG-3892-01	Rectum	S459F	MSS	0	1798	Missense	Diploid	High	chr12	133249847	133249847	G	A
TCGA-AG-A002-01	Rectum	R150*	MSS	1	9836	Nonsense	Diploid		chr12	133256213	133256213	G	A
TCGA-AG-A01W-01	Rectum	D2013N	MSS	0	96	Missense	Diploid	Neutral	chr12	133209349	133209349	C	T
Samples with multiple POLE mutations
TCGA-AG-A002-01	Rectum	S459F	MSS	0	9836	Missense	Diploid	High	chr12	133249847	133249847	G	A
TCGA-AA-3525-01	Colon	K1008N	MSI-H	0	466	Missense	Diploid	Medium	chr12	133237591	133237591	C	A
TCGA-AA-3525-01	Colon	R762W	MSI-H	0	466	Missense	Diploid	High	chr12	133244124	133244124	G	A
TCGA-AA-A010-01	Colon	P436R	MSI-L	0	6085	Missense	Diploid	High	chr12	133250213	133250213	G	C
TCGA-AA-A00N-01	Colon	L1255V	MSI-L	0	3475	Missense	Diploid	Medium	chr12	133226295	133226295	A	C
TCGA-AA-3977-01	Colon	K777N	MSS	0	2901	Missense	Diploid	Low	chr12	133242025	133242025	C	A
