# Supplementary material for: The somatic POLE P286R mutation defines a unique subclass of colorectal cancer featuring hypermutation, representing a potential genomic biomarker for immunotherapy
Source: Oncotarget. 2016 Sep 6;7(42):68638–49. doi: 10.18632/oncotarget.11862 (PMC5356579; doi:10.18632/oncotarget.11862)
Supplement: Supplementary file 5 [file oncotarget-07-68638-s005.xlsx]

## Sheet: Sheet1
Supplimentary Table 4 Mutations of POLE gene in TCGA endometrial cancer study
Sample ID	Cancer Type	AA change	Type	Age	MSI	HyperMutated	Exonuclease	#Mut in Sample	Mutation Assessor	Chr	Start Pos	End Pos	Ref	Var	Allele Freq (T)	Allele Freq (N)	Var Ref	Var Alt	Norm Ref	Norm Alt
TCGA-A5-A0GP-01	Endometrial Cancer	V411L	Missense	58	MSS	1	1	1242	Medium	chr12	133250289	133250289	C	A	0.31	NA	178	79	120	0
TCGA-A5-A0VP-01	Endometrial Cancer	A1140T	Missense	74	MSI-H	1	0	1137	Neutral	chr12	133233976	133233976	C	T	0.45	NA	21	17	87	0
TCGA-AP-A051-01	Endometrial Cancer	L424I	Missense	69	MSI-H	1	1	6699	Medium	chr12	133250250	133250250	G	T	0.24	0	206	66	494	1
TCGA-AP-A054-01	Endometrial Cancer	Y1889C	Missense	64	MSI-H	1	0	829	Medium	chr12	133214612	133214612	T	C	0.4	NA	27	18	53	0
TCGA-AP-A056-01	Endometrial Cancer	R1826W	Missense	64	MSI-L	1	0	7186	Medium	chr12	133215787	133215787	G	A	0.37	NA	29	17	33	0
TCGA-AP-A056-01	Endometrial Cancer	L1235I	Missense	64	MSI-L	1	0	7186	Low	chr12	133226355	133226355	G	T	0.31	NA	54	24	65	0
TCGA-AP-A056-01	Endometrial Cancer	V411L	Missense	64	MSI-L	1	1	7186	Medium	chr12	133250289	133250289	C	A	0.52	NA	125	135	351	0
TCGA-AP-A059-01	Endometrial Cancer	L2112M	Missense	69	MSI-H	1	0	9141	Medium	chr12	133202900	133202900	G	T	0.25	NA	47	16	41	0
TCGA-AP-A059-01	Endometrial Cancer	S297F	Missense	69	MSI-H	1	1	9141	Medium	chr12	133253151	133253151	G	A	0.21	NA	140	38	197	0
TCGA-AP-A059-01	Endometrial Cancer	L35M	Missense	69	MSI-H	1	0	9141	Medium	chr12	133257825	133257825	G	T	0.27	NA	173	63	180	0
TCGA-AP-A059-01	Endometrial Cancer	A25T	Missense	69	MSI-H	1	0	9141	Neutral	chr12	133257855	133257855	C	T	0.24	NA	168	54	156	0
TCGA-AP-A0LM-01	Endometrial Cancer	V411L	Missense	33	MSS	1	1	10415	Medium	chr12	133250289	133250289	C	A	0.23	NA	58	17	62	0
TCGA-AP-A0LM-01	Endometrial Cancer	Q214R	Missense	33	MSS	1	1	10415	Low	chr12	133254243	133254243	T	C	0.11	NA	196	23	230	0
TCGA-AP-A1DQ-01	Endometrial Cancer	A428T	Missense	76	MSS	0	0	27	Neutral	chr12	133250238	133250238	C	T	0.3	NA	16	7	13	0
TCGA-AX-A05Z-01	Endometrial Cancer	S1930*	Nonsense	37	MSS	1	0	5675		chr12	133212500	133212500	G	T	0.26	0.02	54	19	60	1
TCGA-AX-A05Z-01	Endometrial Cancer	P286R	Missense	37	MSS	1	1	5675	Medium	chr12	133253184	133253184	G	C	0.2	NA	36	9	29	0
TCGA-AX-A05Z-01	Endometrial Cancer	F1907L	Missense	37	MSS	1	0	5675	Low	chr12	133212568	133212568	G	T	0.24	NA	61	19	76	0
TCGA-AX-A0J0-01	Endometrial Cancer	P286R	Missense	47	MSS	1	1	6927	Medium	chr12	133253184	133253184	G	C	0.44	NA	54	42	63	0
TCGA-AX-A0J1-01	Endometrial Cancer	A465V	Missense	80	MSI-H	1	0	3826	Medium	chr12	133249829	133249829	G	A	0.34	NA	106	54	59	0
TCGA-B5-A0JY-01	Endometrial Cancer	F815L	Missense	50	MSS	1	0	8894	High	chr12	133241911	133241911	G	T	0.35	NA	65	35	78	0
TCGA-B5-A0JY-01	Endometrial Cancer	P286R	Missense	50	MSS	1	1	8894	Medium	chr12	133253184	133253184	G	C	0.31	NA	118	52	113	0
TCGA-B5-A11E-01	Endometrial Cancer	R1879C	Missense	53	MSS	1	0	8170	Medium	chr12	133214643	133214643	G	A	0.26	0.02	43	15	51	1
TCGA-B5-A11E-01	Endometrial Cancer	V411L	Missense	53	MSS	1	1	8170	Medium	chr12	133250289	133250289	C	A	0.6	NA	8	12	25	0
TCGA-B5-A11E-01	Endometrial Cancer	R1364C	Missense	53	MSS	1	0	8170	Medium	chr12	133225574	133225574	G	A	0.83	NA	2	10	16	0
TCGA-B5-A11H-01	Endometrial Cancer	Q453R	Missense	67	MSI-H	0	0	730	Medium	chr12	133250162	133250162	T	C	0.29	NA	25	10	39	0
TCGA-B5-A11N-01	Endometrial Cancer	P286R	Missense	69	MSS	1	1	1553	Medium	chr12	133253184	133253184	G	C	0.3	NA	156	66	199	0
TCGA-B5-A11Y-01	Endometrial Cancer	P102L	Missense	59	MSI-L	0	1	798	Medium	chr12	133256789	133256789	G	A	0.19	NA	87	20	72	0
TCGA-B5-A11Y-01	Endometrial Cancer	R34C	Missense	59	MSI-L	0	0	798	Medium	chr12	133257828	133257828	G	A	0.24	NA	104	33	168	0
TCGA-BG-A0LX-01	Endometrial Cancer	E1698D	Missense	57	MSI-H	0	0	324	Medium	chr12	133218842	133218842	C	A	0.13	NA	60	9	33	0
TCGA-BG-A0VX-01	Endometrial Cancer	L424V	Missense	58	MSS	0	1	160	Medium	chr12	133250250	133250250	G	C	0.22	NA	56	16	85	0
TCGA-BG-A18A-01	Endometrial Cancer	R976S	Missense	74	MSS	0	0	51	Medium	chr12	133237689	133237689	G	T	0.39	NA	49	31	84	0
TCGA-BS-A0TC-01	Endometrial Cancer	M444K	Missense	69	MSS	1	0	1195	High	chr12	133250189	133250189	A	T	0.48	NA	14	13	16	0
TCGA-BS-A0UF-01	Endometrial Cancer	P286R	Missense	65	MSS	1	1	7371	Medium	chr12	133253184	133253184	G	C	0.34	NA	111	58	100	0
TCGA-BS-A0UF-01	Endometrial Cancer	C2109R	Missense	65	MSS	1	0	7371	Medium	chr12	133208906	133208906	A	G	0.27	NA	86	32	71	0
TCGA-BS-A0UV-01	Endometrial Cancer	L1561P	Missense	55	MSS	1	0	7783	Neutral	chr12	133219452	133219452	A	G	0.26	NA	87	30	230	0
TCGA-BS-A0UV-01	Endometrial Cancer	S1380L	Missense	55	MSS	1	0	7783	Neutral	chr12	133225525	133225525	G	A	0.34	NA	31	16	70	0
TCGA-BS-A0UV-01	Endometrial Cancer	P286R	Missense	55	MSS	1	1	7783	Medium	chr12	133253184	133253184	G	C	0.35	NA	75	40	236	0
TCGA-D1-A103-01	Endometrial Cancer	H144Q	Missense	87	MSI-H	1	1	5928	Medium	chr12	133256229	133256229	G	T	0.34	NA	67	35	81	0
TCGA-D1-A103-01	Endometrial Cancer	T1104M	Missense	87	MSI-H	1	0	5928	Neutral	chr12	133234521	133234521	G	A	0.39	NA	34	22	78	0
TCGA-D1-A103-01	Endometrial Cancer	A456P	Missense	87	MSI-H	1	0	5928	High	chr12	133249857	133249857	C	G	0.36	NA	113	64	129	0
TCGA-D1-A103-01	Endometrial Cancer	S1644L	Missense	87	MSI-H	1	0	5928	Low	chr12	133219113	133219113	G	A	0.34	NA	62	32	48	0
TCGA-D1-A103-01	Endometrial Cancer	A1967V	Missense	87	MSI-H	1	0	5928	Neutral	chr12	133210876	133210876	G	A	0.33	NA	286	140	307	0
TCGA-D1-A16X-01	Endometrial Cancer	D1129G	Missense	54	MSS	1	0	1758	Medium	chr12	133234008	133234008	T	C	0.33	NA	41	20	64	0
TCGA-D1-A16X-01	Endometrial Cancer	P286R	Missense	54	MSS	1	1	1758	Medium	chr12	133253184	133253184	G	C	0.36	NA	73	41	117	0
TCGA-D1-A16Y-01	Endometrial Cancer	V411L	Missense	54	MSS	1	1	952	Medium	chr12	133250289	133250289	C	A	0.53	NA	15	17	25	0
TCGA-D1-A17Q-01	Endometrial Cancer	P286R	Missense	54	MSI-L	1	1	5119	Medium	chr12	133253184	133253184	G	C	0.51	NA	85	89	174	0
Total Samples	26
MSI-H	8
MSI-L	3
MSS	15
Hyper Mutated	20
Non Hypermutated	6
Exonuclease Mutant	18	12 MSS / 3 MSI-L / 3 MSI-H
P286R Mutant	8	7 MSS / 1 MSI-L
