# Supplementary material for: The somatic POLE P286R mutation defines a unique subclass of colorectal cancer featuring hypermutation, representing a potential genomic biomarker for immunotherapy
Source: Oncotarget. 2016 Sep 6;7(42):68638–49. doi: 10.18632/oncotarget.11862 (PMC5356579; doi:10.18632/oncotarget.11862)
Supplement: Supplementary file 6 [file oncotarget-07-68638-s006.xlsx]

## Sheet: Sheet1
Supplimentary Table 5 Distribution of PD-L1 immunoscores depending on POLE mutation status
Distribution of PD-L1 immunoscores depending on POLE mutation status
PD-L1 score	POLE mutation		p-value*
	Absent (N=22)	Present (N=6)
0	12 (54.5%)	2 (33.3%)	0.266
1	3 (13.6%)	3 (50.0%)
2	2 (9.1%)	0 (0%)
3	5 (22.7)	1 (16.7%)
*p-value by χ2-test
Immunoscores depending on POLE mutation status
	POLE mutation
	Absent (N=22)	Present (N=6)		p-value
CD3	0.077±0.074	0.072±0.059		1
CD45RO	0.195±0.143	0.221±0.171		0.764
CD8	0.029±0.040	0.029±0.026		0.849
FOXP3	0.010±0.008	0.010±0.005		0.764
GranzymeB	0.003±0.005	0.001±0.001		0.46
PD-1	0.008±0.010	0.022±0.030		0.157
