# Supplementary material for: The somatic POLE P286R mutation defines a unique subclass of colorectal cancer featuring hypermutation, representing a potential genomic biomarker for immunotherapy
Source: Oncotarget. 2016 Sep 6;7(42):68638–49. doi: 10.18632/oncotarget.11862 (PMC5356579; doi:10.18632/oncotarget.11862)
Supplement: Supplementary file 8 [file oncotarget-07-68638-s008.xlsx]

## Sheet: Peptides_Scored
Gene	Transcript	CDNA	Protein Change	9mer peptide	Score
PADI2	ENST00000375486	c.G878A	p.R293Q	TVIFRIAPW	0.36322
PADI2	ENST00000375481	c.G878A	p.R293Q	TVIFRIAPW	0.36322
GRIK3	ENST00000373093	c.C601T	p.R201C	RYNIRLKIR	0.06754
GRIK3	ENST00000373091	c.C601T	p.R201C	RYNIRLKIR	0.06754
KCNQ4	ENST00000347132	c.G2063A	p.R688H	LSISRSVST	-0.29042
KCNQ4	ENST00000509682	c.G1901A	p.R634H	LSISRSVST	-0.29042
COL11A1	ENST00000370096	c.G1696A	p.V566I	GPRGVQGPP	0.00418
COL11A1	ENST00000358392	c.G1732A	p.V578I	GPRGVQGPP	0.00418
COL11A1	ENST00000353414	c.G1579A	p.V527I	GPRGVQGPP	0.00418
COL11A1	ENST00000512756	c.G1348A	p.V450I	GPRGVQGPP	0.00418
ASH1L	ENST00000368346	c.C5542T	p.R1848C	NFVKRRPGR	-0.09404
ASH1L	ENST00000392403	c.C5542T	p.R1848C	NFVKRRPGR	-0.09404
RYR2	ENST00000542537	c.A11639G	p.D3880G		-
RYR2	ENST00000360064	c.A11705G	p.D3902G	KQVFNTLTE	0.17476
RYR2	ENST00000542288	c.A2609G	p.D870G		-
RYR2	ENST00000366574	c.A11687G	p.D3896G	YSGKDVIDE	-0.02026
SLC4A10	ENST00000421911	c.G1415A	p.S472N	HGGHSGPEL	-0.03651
SLC4A10	ENST00000272716	c.G1325A	p.S442N	HGGHSGPEL	-0.03651
SLC4A10	ENST00000375514	c.G1358A	p.S453N	HGGHSGPEL	-0.03651
SLC4A10	ENST00000415876	c.G1325A	p.S442N	HGGHSGPEL	-0.03651
SLC4A10	ENST00000449513	c.G1322A	p.S441N		-
SLC4A10	ENST00000446997	c.G1415A	p.S472N	HGGHSGPEL	-0.03651
SLC4A10	ENST00000415711	c.G1412A	p.S471N		-
SLC4A10	ENST00000446228	c.G1325A	p.S442N	HGGHSGPEL	-0.03651
SCN9A	ENST00000409435	c.G4315A	p.V1439I	IYFVVFIIF	0.42002
SCN9A	ENST00000409672	c.G4282A	p.V1428I	IYFVVFIIF	0.42002
SCN9A	ENST00000375387	c.G4318A	p.V1440I		-
SCN9A	ENST00000303354	c.G4318A	p.V1440I	YFVVFIIFG	0.47494
LRP2	ENST00000263816	c.C7961A	p.P2654H	QCNNPCEQF	-0.05334
GPR155	ENST00000295500	c.G724A	p.E242K	PVYVENFLD	0.22407
GPR155	ENST00000392552	c.G724A	p.E242K	PVYVENFLD	0.22407
GPR155	ENST00000392551	c.G724A	p.E242K	PVYVENFLD	0.22407
TTN	ENST00000359218	c.C47471A	p.A15824E	TRVNAESTE	0.0223
TTN	ENST00000589042	c.C74291A	p.A24764E	TRVNAESTE	0.0223
TTN	ENST00000342175	c.C47672A	p.A15891E	TRVNAESTE	0.0223
TTN	ENST00000460472	c.C47096A	p.A15699E	TRVNAESTE	0.0223
TTN	ENST00000591111	c.C69368A	p.A23123E	TRVNAESTE	0.0223
TTN	ENST00000342992	c.C66587A	p.A22196E	TRVNAESTE	0.0223
DNAH7	ENST00000312428	c.A11420G	p.Q3807R	CVNIQKAIK	-0.0732
DNAH7	ENST00000409063	c.A869G	p.Q290R	CVNIQKAIK	-0.0732
CACNA1D	ENST00000350061	c.G313A	p.A105T	RPARALFCL	0.15974
CACNA1D	ENST00000288139	c.G313A	p.A105T	RPARALFCL	0.15974
CACNA1D	ENST00000422281	c.G313A	p.A105T	RPARALFCL	0.15974
ADCY5	ENST00000462833	c.A716G	p.Q239R	FRLNQSSLT	-0.42474
PIK3CA	ENST00000263967	c.A3140G	p.H1047R	MNDAHHGGW	0.15692
AFM	ENST00000226355	c.G931A	p.G311S	IPERGQCII	0.0408
HNRPDL	ENST00000295470	c.A730G	p.T244A	LSPDTSEEQ	0.04379
HNRPDL	ENST00000349655	c.A373G	p.T125A	LSPDTSEEQ	0.04379
HNRPDL	ENST00000502762	c.A730G	p.T244A	LSPDTSEEQ	0.04379
PDE5A	ENST00000264805	c.G1395C	p.Q465H	IQNTQMYEA	-0.18576
PDE5A	ENST00000354960	c.G1521C	p.Q507H	IQNTQMYEA	-0.18576
PDE5A	ENST00000394439	c.G1365C	p.Q455H	IQNTQMYEA	-0.18576
PCDH10	ENST00000264360	c.T167G	p.V56G	GFQTVPNSR	-0.0709
GRIA2	ENST00000323661	c.G1351A	p.A451T	DIAIAPLTI	0.1876
GRIA2	ENST00000296526	c.G1492A	p.A498T	DIAIAPLTI	0.1876
GRIA2	ENST00000264426	c.G1492A	p.A498T	DIAIAPLTI	0.1876
GRIA2	ENST00000393815	c.G1351A	p.A451T	DIAIAPLTI	0.1876
GRIA2	ENST00000507898	c.G1351A	p.A451T	DIAIAPLTI	0.1876
GRIA2	ENST00000449365	c.G1351A	p.A451T		-
ADAMTS12	ENST00000504830	c.G2537A	p.R846H	TGIRRQTAH	0.09226
ADAMTS12	ENST00000352040	c.G2282A	p.R761H	TGIRRQTAH	0.09226
GPR98	ENST00000405460	c.G7906C	p.D2636H	TEGLDFIGA	0.26376
GABRG2	ENST00000393933	c.G637T	p.G213C		-
GABRG2	ENST00000522053	c.G637T	p.G213C	RTSLGITTV	0.14886
GABRG2	ENST00000414552	c.G1042T	p.G348C	RTSLGITTV	0.14886
GABRG2	ENST00000356592	c.G922T	p.G308C	RTSLGITTV	0.14886
GABRG2	ENST00000361925	c.G922T	p.G308C	RTSLGITTV	0.14886
GRK6	ENST00000528793	c.C1639T	p.P547S	PPAPPKKGL	-0.37446
GRK6	ENST00000355958	c.C1639T	p.P547S	PPAPPKKGL	-0.37446
GRK6	ENST00000355472	c.C1639T	p.P547S	PPAPPKKGL	-0.37446
GRK6	ENST00000393576	c.C1537T	p.P513S	PPAPPKKGL	-0.37446
GSTA3	ENST00000211122	c.A92T	p.E31V	GVEFEEKFI	0.22845
TBX18	ENST00000369663	c.C1196A	p.A399D	CSSPAFHLG	0.10426
NKAIN2	ENST00000545433	c.C302T	p.T101M	TFNISMHRS	-0.13704
NKAIN2	ENST00000368416	c.C347T	p.T116M	GPGCTVTSV	-0.03049
NKAIN2	ENST00000368417	c.C347T	p.T116M	GPGCTVTSV	-0.03049
QKI	ENST00000361195	c.G158A	p.R53Q	ISRVRKDMY	-0.17814
QKI	ENST00000275262	c.G158A	p.R53Q	ISRVRKDMY	-0.17814
QKI	ENST00000424802	c.G158A	p.R53Q	ISRVRKDMY	-0.17814
QKI	ENST00000361752	c.G158A	p.R53Q	ISRVRKDMY	-0.17814
QKI	ENST00000392127	c.G158A	p.R53Q	ISRVRKDMY	-0.17814
QKI	ENST00000453779	c.G158A	p.R53Q	ISRVRKDMY	-0.17814
QKI	ENST00000361758	c.G158A	p.R53Q	ISRVRKDMY	-0.17814
WIPI2	ENST00000288828	c.C1013T	p.T338I	CSLATIQKI	-0.02491
WIPI2	ENST00000382384	c.C959T	p.T320I	CSLATIQKI	-0.02491
WIPI2	ENST00000401525	c.C959T	p.T320I	CSLATIQKI	-0.02491
WIPI2	ENST00000404704	c.C1013T	p.T338I	CSLATIQKI	-0.02491
WIPI2	ENST00000484262	c.C836T	p.T279I	CSLATIQKI	-0.02491
ELMO1	ENST00000341056	c.G1231A	p.A411T		-
ELMO1	ENST00000448602	c.G2125A	p.A709T	QIPDAPPPI	0.03054
ELMO1	ENST00000310758	c.G2125A	p.A709T	QIPDAPPPI	0.03054
ELMO1	ENST00000396040	c.G685A	p.A229T	QIPDAPPPI	0.03054
ELMO1	ENST00000442504	c.G2125A	p.A709T	QIPDAPPPI	0.03054
ELMO1	ENST00000396045	c.G685A	p.A229T	QIPDAPPPI	0.03054
H2AFV	ENST00000308153	c.A374G	p.Q125R	KKGQQKTA	-
H2AFV	ENST00000350771	c.A296G	p.Q99R	KKGQQKTA	-
H2AFV	ENST00000349299	c.A260G	p.Q87R	KKGQQKTA	-
H2AFV	ENST00000308153	c.T356C	p.I119T	HKSLIGKKG	-0.21136
H2AFV	ENST00000350771	c.T278C	p.I93T	HKSLIGKKG	-0.21136
H2AFV	ENST00000349299	c.T242C	p.I81T	HKSLIGKKG	-0.21136
PKD1L1	ENST00000289672	c.G5896A	p.V1966I	SLLCVYACL	-0.01961
TSC22D4	ENST00000300181	c.G1061A	p.R354Q	ELAERNAAL	0.21364
TSC22D4	ENST00000393991	c.G344A	p.R115Q	ELAERNAAL	0.21364
CFTR	ENST00000454343	c.G4090A	p.D1364N		-
CFTR	ENST00000003084	c.G4273A	p.D1425N	VRQYDSIQK	-0.13081
CFTR	ENST00000426809	c.G4183A	p.D1395N	VRQYDSIQK	-0.13081
PI15	ENST00000523773	c.C178T	p.R60C	ARRKRYISQ	-0.13762
PI15	ENST00000260113	c.C178T	p.R60C	ARRKRYISQ	-0.13762
RIMS2	ENST00000515551	c.G754T	p.D252Y	PLPIDRPDL	0.20424
RIMS2	ENST00000436393	c.G664T	p.D222Y	PLPIDRPDL	0.20424
RIMS2	ENST00000408894	c.G754T	p.D252Y	PLPIDRPDL	0.20424
RIMS2	ENST00000262231	c.G754T	p.D252Y	PLPIDRPDL	0.20424
RIMS2	ENST00000504942	c.G1330T	p.D444Y	PLPIDRPDL	0.20424
RIMS2	ENST00000507740	c.G754T	p.D252Y	PLPIDRPDL	0.20424
RIMS2	ENST00000406091	c.G1330T	p.D444Y	DSFYFCYLS	0.08793
RABEPK	ENST00000373544	c.G455A	p.R152H	GRGPRQK	-
RABEPK	ENST00000394124	c.G455A	p.R152H		-
OR13A1	ENST00000553795	c.G592A	p.E198K	HFFCEVPPL	0.10427
OR13A1	ENST00000536058	c.G592A	p.E198K	HFFCEVPPL	0.10427
OR13A1	ENST00000374401	c.G592A	p.E198K	HFFCEVPPL	0.10427
MYOF	ENST00000371501	c.G4129T	p.V1377F		-
MYOF	ENST00000371502	c.G4129T	p.V1377F		-
MYOF	ENST00000359263	c.G4129T	p.V1377F	LVIKVIDHR	0.0293
MYOF	ENST00000358334	c.G4090T	p.V1364F	LVIKVIDHR	0.0293
PNLIPRP3	ENST00000369230	c.C839T	p.A280V	DCNHARSYQ	-0.02451
DOCK1	ENST00000280333	c.G5339A	p.S1780N	KLSFSMQSS	-0.45672
AMBRA1	ENST00000314845	c.G3217A	p.V1073M	GMTAVVQRE	0.06351
AMBRA1	ENST00000458649	c.G3487A	p.V1163M	GMTAVVQRE	0.06351
AMBRA1	ENST00000526545	c.G361A	p.V121M	GMTAVVQRE	0.06351
AMBRA1	ENST00000533727	c.G3130A	p.V1044M	GMTAVVQRE	0.06351
AMBRA1	ENST00000528950	c.G3400A	p.V1134M	GMTAVVQRE	0.06351
AMBRA1	ENST00000534300	c.G3307A	p.V1103M	GMTAVVQRE	0.06351
AMBRA1	ENST00000298834	c.G3307A	p.V1103M		-
AMBRA1	ENST00000426438	c.G3400A	p.V1134M		-
TENM4	ENST00000278550	c.G8194A	p.G2732R	VLSTGRVQG	0.03424
PTPN6	ENST00000318974	c.G1292T	p.S431I	GGVLSFLDQ	-0.04506
PTPN6	ENST00000399448	c.G1298T	p.S433I	GGVLSFLDQ	-0.04506
PTPN6	ENST00000456013	c.G1292T	p.S431I	GGVLSFLDQ	-0.04506
PTPN6	ENST00000447931	c.G1175T	p.S392I		-
KRAS	ENST00000556131	c.G35A	p.G12D	VVGAGGVGK	0.16991
KRAS	ENST00000311936	c.G35A	p.G12D	VVGAGGVGK	0.16991
KRAS	ENST00000557334	c.G35A	p.G12D	VVGAGGVGK	0.16991
KRAS	ENST00000256078	c.G35A	p.G12D	VVGAGGVGK	0.16991
PLXNC1	ENST00000258526	c.G1135A	p.V379I	DLTSVYGTV	-0.06587
TPTE2	ENST00000400230	c.A1196T	p.K399I	ILFIKRFII	0.1872
TPTE2	ENST00000255310	c.A965T	p.K322I	ILFIKRFII	0.1872
TPTE2	ENST00000462409	c.A803T	p.K268I	ILFIKRFII	0.1872
TPTE2	ENST00000382978	c.A1076T	p.K359I	ILFIKRFII	0.1872
TPTE2	ENST00000400103	c.A863T	p.K288I	ILFIKRFII	0.1872
TPTE2	ENST00000390680	c.A965T	p.K322I	ILFIKRFII	0.1872
TPTE2	ENST00000382977	c.A1196T	p.K399I		-
TPTE2	ENST00000382975	c.A1076T	p.K359I		-
TPTE2	ENST00000457266	c.A863T	p.K288I		-
DCLK1	ENST00000360631	c.C137T	p.T46M	YRTRTLQTL	0.01696
DCLK1	ENST00000379892	c.C137T	p.T46M	YRTRTLQTL	0.01696
DCLK1	ENST00000255448	c.C137T	p.T46M	YRTRTLQTL	0.01696
GPHN	ENST00000478722	c.C1258T	p.R420C	GPGDRFIIG	0.384
GPHN	ENST00000543237	c.C1297T	p.R433C	GPGDRFIIG	0.384
GPHN	ENST00000315266	c.C1159T	p.R387C	GPGDRFIIG	0.384
GPHN	ENST00000305960	c.C1066T	p.R356C		-
NRXN3	ENST00000555387	c.G1109A	p.R370K	SNAARSLRA	-0.03238
NRXN3	ENST00000554738	c.G4091A	p.R1364K	SNAARSLRA	-0.03238
IGHV3-21	ENST00000390607	c.G91A	p.V31I	GGGLVKPGG	-0.15252
C15orf43	ENST00000340827	c.A301T	p.I101F	IRRKIGSFI	-0.10992
RSPRY1	ENST00000394420	c.A1330G	p.N444D	IFFLNGNQL	-0.0207
RSPRY1	ENST00000537866	c.A1330G	p.N444D	IFFLNGNQL	-0.0207
CLEC10A	ENST00000416562	c.G340A	p.E114K	GFKQERQAV	-0.11524
CLEC10A	ENST00000254868	c.G340A	p.E114K	GFKQERQAG	-0.11524
CLEC10A	ENST00000571664	c.G340A	p.E114K	GFKQERQAV	-0.11524
CLEC10A	ENST00000576617	c.G340A	p.E114K	GFKQERQAV	-0.11524
TP53	ENST00000269305	c.G734A	p.G245D	SCMGGMNRR	-0.13042
TP53	ENST00000413465	c.G734A	p.G245D	SCMGGMNRR	-0.13042
TP53	ENST00000509690	c.G338A	p.G113D	SCMGGMNRR	-0.13042
TP53	ENST00000420246	c.G734A	p.G245D	SCMGGMNRR	-0.13042
TP53	ENST00000359597	c.G734A	p.G245D	SCMGGMNRR	-0.13042
TP53	ENST00000514944	c.G455A	p.G152D	SCMGGMNR	-
TP53	ENST00000445888	c.G734A	p.G245D	SCMGGMNRR	-0.13042
TP53	ENST00000455263	c.G734A	p.G245D	SCMGGMNRR	-0.13042
MYH13	ENST00000418404	c.C4828T	p.R1610C	DAEIRSRND	0.10099
MYH13	ENST00000570743	c.C4828T	p.R1610C		-
MYH13	ENST00000252172	c.C4828T	p.R1610C	DAEIRSRND	0.10099
NF1	ENST00000579081	c.C4166T	p.S1389L	ISSSSEFPP	-0.1947
NF1	ENST00000456735	c.C3062T	p.S1021L	ISSSSEFPP	-0.1947
NF1	ENST00000356175	c.C4064T	p.S1355L	ISSSSEFPP	-0.1947
NF1	ENST00000358273	c.C4064T	p.S1355L	ISSSSEFPP	-0.1947
GRN	ENST00000593167	c.G314A	p.C105Y	RGFHCSADG	-0.0917
GRN	ENST00000589536	c.G314A	p.C105Y	RGFHCSADG	-0.0917
GRN	ENST00000589265	c.G314A	p.C105Y	RGFHCSADG	-0.0917
GRN	ENST00000587518	c.G314A	p.C105Y	RGFHCSADG	-0.0917
GRN	ENST00000591740	c.G314A	p.C105Y	RGFHCSADG	-0.0917
GRN	ENST00000588143	c.G314A	p.C105Y	RGFHCSADG	-0.0917
GRN	ENST00000592783	c.G314A	p.C105Y	RGFHCSADG	-0.0917
GRN	ENST00000586782	c.G314A	p.C105Y	RGFHCSADG	-0.0917
GRN	ENST00000053867	c.G314A	p.C105Y	RGFHCSADG	-0.0917
GRN	ENST00000587387	c.G356A	p.C119Y	RGFHCSADG	-0.0917
USP32	ENST00000300896	c.G2149T	p.A717S	MSFIANSSK	-0.03235
USP32	ENST00000590133	c.G2140T	p.A714S	MSFIANSSK	-0.03235
USP32	ENST00000592339	c.G1159T	p.A387S	MSFIANSSK	-0.03235
TBX4	ENST00000393853	c.T821A	p.I274N	ISKSIMRQR	-0.29617
TBX4	ENST00000240335	c.T821A	p.I274N	ISKSIMRQR	-0.29617
ABCA8	ENST00000430352	c.G532T	p.V178L	KEGFVALQA	0.12879
ABCA8	ENST00000586539	c.G532T	p.V178L	KEGFVALQA	0.12879
ABCA8	ENST00000269080	c.G532T	p.V178L	KEGFVALQA	0.12879
SMAD4	ENST00000588745	c.G794A	p.R265H	SGGDRFCLG	0.14194
SMAD4	ENST00000342988	c.G1082A	p.R361H	SGGDRFCLG	0.14194
SMAD4	ENST00000398417	c.G1082A	p.R361H	SGGDRFCLG	0.14194
NFATC1	ENST00000329101	c.G2639A	p.R880Q	TAGPRLLPE	0.02396
NFATC1	ENST00000427363	c.G2678A	p.R893Q	TAGPRLLPE	0.02396
NFATC1	ENST00000545796	c.G1262A	p.R421Q	TAGPRLLPE	0.02396
ZNF559	ENST00000587557	c.G1259A	p.R420Q	PYECKECGK	-0.1632
ZNF559	ENST00000393883	c.G1259A	p.R420Q	KAFIRSSFL	-0.00463
ZNF559	ENST00000538743	c.G1019A	p.R340Q		-
SLC5A5	ENST00000222248	c.C1187T	p.S396L	LIYGSACLT	-0.14335
ZNF98	ENST00000601553	c.A241G	p.T81A	HEMVTEPPG	0.10075
ZNF98	ENST00000357774	c.A241G	p.T81A	HEMVTEPPV	0.10075
ZNF98	ENST00000593657	c.A118G	p.T40A	HEMVTEPPV	0.10075
RHPN2	ENST00000588388	c.G217A	p.V73M	VREQVRLEL	0.054
RHPN2	ENST00000254260	c.G217A	p.V73M	VREQVRLEL	0.054
DMPK	ENST00000458663	c.G643A	p.G215S	LADFGSCLK	-0.04971
DMPK	ENST00000600757	c.G673A	p.G225S	LADFGSCLK	-0.04971
DMPK	ENST00000354227	c.G643A	p.G215S	LADFGSCLK	-0.04971
DMPK	ENST00000447742	c.G643A	p.G215S	LADFGSCLK	-0.04971
DMPK	ENST00000291270	c.G643A	p.G215S	LADFGSCLK	-0.04971
DMPK	ENST00000343373	c.G673A	p.G225S	LADFGSCLK	-0.04971
ZNF468	ENST00000390651	c.C869G	p.A290G		-
ZNF468	ENST00000396409	c.C869G	p.A290G		-
ZNF468	ENST00000595646	c.C1028G	p.A343G	NSYLAKHTI	-0.12728
ZNF551	ENST00000601064	c.G1021A	p.G341R	CGECGKSFR	-0.26297
ZNF551	ENST00000356715	c.G1105A	p.G369R		-
ZNF551	ENST00000282296	c.G1057A	p.G353R	NLIEHQRVH	0.13421
ZNF418	ENST00000599852	c.C1559T	p.A520V	TRRSAHFKH	-0.10832
ZNF418	ENST00000595830	c.C1814T	p.A605V	TRRSAHFKH	-0.10832
ZNF418	ENST00000396147	c.C1814T	p.A605V	TRRSAHFKH	-0.10832
ZNF418	ENST00000425570	c.C1877T	p.A626V	TRRSAHFKH	-0.10832
ZSCAN1	ENST00000282326	c.G208A	p.E70K	WLRPEARSK	0.08699
ZSCAN1	ENST00000391700	c.G208A	p.E70K	WLRPEARSK	0.08699
ZSCAN1	ENST00000601162	c.G208A	p.E70K	WLRPEARSK	0.08699
CTNNBL1	ENST00000405275	c.C904T	p.R302C	SNRERFLKG	0.14279
CTNNBL1	ENST00000361383	c.C985T	p.R329C	SNRERFLKG	0.14279
CTNNBL1	ENST00000373469	c.C229T	p.R77C	SNRERFLKG	0.14279
CTNNBL1	ENST00000373473	c.C424T	p.R142C	SNRERFLKG	0.14279
JPH2	ENST00000372980	c.G1804A	p.A602T	SPATAPLQA	0.00238
ADAMTS5	ENST00000284987	c.T2489A	p.L830Q	TKEILIVQI	0.24806
POM121L4P	ENST00000412250	c.G631A	p.E211K		-
C22orf43	ENST00000317749	c.C223T	p.R75C	PPEDRLSLK	-0.05132
NOL12	ENST00000438329	c.G584A	p.R195H	PRAPRTSKA	-0.17714
NOL12	ENST00000359114	c.G584A	p.R195H	PRAPRTSKA	-0.17714
MLC1	ENST00000442311	c.C119T	p.S40L	DLQLSKRLP	-0.37566
MLC1	ENST00000395876	c.C119T	p.S40L	DLQLSKRLP	-0.37566
MLC1	ENST00000450140	c.C119T	p.S40L		-
MLC1	ENST00000311597	c.C119T	p.S40L	DLQLSKRLP	-0.37566
MLC1	ENST00000431262	c.C119T	p.S40L		-
MLC1	ENST00000538737	c.C119T	p.S40L		-
FOXR2	ENST00000339140	c.G81T	p.R27S	DWDMRNELF	-0.04717
GABRQ	ENST00000370306	c.C760T	p.R254C		-
PODN	ENST00000395871	c.G382A	p.V128M	QEGVVDCGG	0.08792
PODN	ENST00000312553	c.G382A	p.V128M	QEGVVDCGG	0.08792
PODN	ENST00000371500	c.G325A	p.V109M	QEGVVDCGG	0.08792
PRKAA2	ENST00000371244	c.T248G	p.I83S	LYQVISTPT	0.00409
KCNN3	ENST00000271915	c.G2032A	p.A678T	PLLIADTLR	0.21558
KCNN3	ENST00000361147	c.G1117A	p.A373T	PLLIADTLR	0.21558
KCNN3	ENST00000358505	c.G1093A	p.A365T	PLLIADTLR	0.21558
TAGLN2	ENST00000397334	c.G545A	p.R182H	MGTNRGASQ	0.02475
TAGLN2	ENST00000368097	c.G545A	p.R182H	MGTNRGASQ	0.02475
TAGLN2	ENST00000320307	c.G545A	p.R182H	MGTNRGASQ	0.02475
TAGLN2	ENST00000368096	c.G608A	p.R203H	MGTNRGASQ	0.02475
METTL11B	ENST00000439373	c.T505A	p.Y169N	KVESYHCYS	-0.15478
PIGC	ENST00000258324	c.G584A	p.R195Q		-
PIGC	ENST00000367728	c.G584A	p.R195Q	SRLPRSLHA	-0.11055
PIGC	ENST00000344529	c.G584A	p.R195Q	SRLPRSLHA	-0.11055
MARK1	ENST00000366917	c.A791T	p.E264V	QNLKELRER	-0.03136
MARK1	ENST00000366918	c.A725T	p.E242V	QNLKELRER	-0.03136
MARK1	ENST00000402574	c.A386T	p.E129V	VIETEKTLY	-0.00766
PXDN	ENST00000252804	c.T886G	p.L296V	SRLNLLDDG	0.00033
FANCL	ENST00000233741	c.G673A	p.A225T	RSATARRIA	0.26002
FANCL	ENST00000446381	c.G229A	p.A77T	RSATARRIA	0.26002
FANCL	ENST00000449070	c.G496A	p.A166T	RSATARRIA	0.26002
FANCL	ENST00000403295	c.G673A	p.A225T	RSATARRIA	0.26002
FANCL	ENST00000403676	c.G322A	p.A108T	RSATARRIA	0.26002
FANCL	ENST00000417361	c.G337A	p.A113T	RSATARRIA	0.26002
FANCL	ENST00000402135	c.G688A	p.A230T	RSATARRIA	0.26002
HSPD1	ENST00000544407	c.A332G	p.D111G		-
HSPD1	ENST00000345042	c.A332G	p.D111G	EEAGDGTTT	0.15574
HSPD1	ENST00000388968	c.A332G	p.D111G	EEAGDGTTT	0.15574
HSPD1	ENST00000430176	c.A332G	p.D111G	EEAGDGTTT	0.15574
HSPD1	ENST00000452200	c.A332G	p.D111G	EEAGDGTTT	0.15574
HSPD1	ENST00000426480	c.A458G	p.D153G	EEAGDGTTT	0.15574
CSRNP1	ENST00000514182	c.G1690A	p.A564T	SEPAAEALD	0.19466
CSRNP1	ENST00000273153	c.G1690A	p.A564T	SEPAAEALD	0.19466
ROBO2	ENST00000332191	c.C1435T	p.R479W	IKNLRISDT	0.03576
ROBO2	ENST00000461745	c.C1435T	p.R479W	IKNLRISDT	0.03576
ROBO2	ENST00000473767	c.C1435T	p.R479W	IKNLRISDT	0.03576
ROBO2	ENST00000487694	c.C1483T	p.R495W	IKNLRISDT	0.03576
ROBO1	ENST00000464233	c.G692A	p.R231H	ITYTRKSDA	-0.2414
ROBO1	ENST00000495273	c.G575A	p.R192H	ITYTRKSDA	-0.2414
ROBO1	ENST00000436010	c.G575A	p.R192H	YEIRDDHTL	0.18774
ROBO1	ENST00000467549	c.G575A	p.R192H	ITYTRKSDA	-0.2414
OR5H15	ENST00000356526	c.C733A	p.L245I	CGAHLFSVC	0.02915
CCDC39	ENST00000442201	c.A2019C	p.E673D	QEKEELQRE	0.05029
ZBTB49	ENST00000337872	c.C1501T	p.H501Y	HKKTHTADK	0.08308
RP11-542P2.1	ENST00000511113	c.C916T	p.R306W	THFVRFFLM	0.33246
RP11-542P2.1	ENST00000515354	c.C292T	p.R98W	THFVRFFLM	0.33246
RP11-542P2.1	ENST00000503109	c.C916T	p.R306W	THFVRFFLM	0.33246
BRD8	ENST00000254900	c.C3559A	p.H1187N	NDSDHHVYH	0.06325
BRD8	ENST00000427976	c.C877A	p.H293N	NDSDHHVYH	0.06325
PCDHA8	ENST00000531613	c.C184T	p.R62C	ELVPRLFRV	0.17124
PCDHA8	ENST00000378123	c.C184T	p.R62C	ELVPRLFRV	0.17124
PCDHB14	ENST00000515856	c.T112C	p.Y38H	SVVEETERG	0.36293
PCDHB14	ENST00000239449	c.T571C	p.Y191H	DRKIYPELV	0.1279
OR2J2	ENST00000377167	c.C102G	p.I34M	VVILIFYLM	0.26224
COL9A1	ENST00000320755	c.G1825A	p.G609S	RGPNGLPGA	0.02289
COL9A1	ENST00000357250	c.G2554A	p.G852S	RGPNGLPGA	0.02289
COL9A1	ENST00000370499	c.G1825A	p.G609S		-
SNAP91	ENST00000195649	c.G420T	p.Q140H	FSYRQMAFD	-0.1258
SNAP91	ENST00000521485	c.G420T	p.Q140H	FSYRQMAFD	-0.1258
SNAP91	ENST00000520213	c.G420T	p.Q140H	FSYRQMAFD	-0.1258
SNAP91	ENST00000519779	c.G420T	p.Q140H	FSYRQMAFD	-0.1258
SNAP91	ENST00000521743	c.G420T	p.Q140H	FSYRQMAFD	-0.1258
SNAP91	ENST00000439399	c.G420T	p.Q140H	FSYRQMAFD	-0.1258
SNAP91	ENST00000428679	c.G420T	p.Q140H		-
SNAP91	ENST00000369694	c.G420T	p.Q140H	FSYRQMAFD	-0.1258
SNAP91	ENST00000369690	c.G420T	p.Q140H	FSYRQMAFD	-0.1258
SNAP91	ENST00000518309	c.G420T	p.Q140H	FSYRQMAFD	-0.1258
SNAP91	ENST00000520302	c.G420T	p.Q140H	FSYRQMAFD	-0.1258
SNAP91	ENST00000521931	c.G420T	p.Q140H	FSYRQMAFD	-0.1258
SNAP91	ENST00000437520	c.G420T	p.Q140H		-
FHL5	ENST00000450218	c.A128G	p.E43G	NYCEECKKP	-0.178
FHL5	ENST00000541107	c.A128G	p.E43G	NYCEECKKP	-0.178
FHL5	ENST00000326771	c.A128G	p.E43G	NYCEECKKP	-0.178
ALDH8A1	ENST00000265605	c.C419T	p.T140M	CMHYTVRAP	0.14998
ALDH8A1	ENST00000367847	c.C419T	p.T140M	CMHYTVRAP	0.14998
ALDH8A1	ENST00000367845	c.C419T	p.T140M	CMHYTVRAP	0.14998
ALDH8A1	ENST00000349305	c.C419T	p.T140M	CMHYTVRAP	0.14998
SHPRH	ENST00000275233	c.T3763C	p.S1255P	TEYESKLFS	-0.20551
SHPRH	ENST00000367505	c.T3763C	p.S1255P	TEYESKLFS	-0.20551
SHPRH	ENST00000367503	c.T3775C	p.S1259P		-
SHPRH	ENST00000438092	c.T3775C	p.S1259P	TEYESKLFS	-0.20551
SYNE1	ENST00000423061	c.G7795T	p.G2599W	GHGAGQEGR	0.07863
SYNE1	ENST00000341594	c.G7891T	p.G2631W	HQNLLRMTK	-0.10086
SYNE1	ENST00000265368	c.G7774T	p.G2592W		-
SYNE1	ENST00000367255	c.G7774T	p.G2592W	GHGAGQEGR	0.07863
SYNE1	ENST00000448038	c.G7795T	p.G2599W		-
ABCA13	ENST00000435803	c.G947A	p.S316N	SVLSSTSED	-0.37575
IKZF1	ENST00000357364	c.T457C	p.S153P	QCGASFTQK	-0.03545
IKZF1	ENST00000440768	c.T457C	p.S153P	LLLSKAKLV	-0.53172
IKZF1	ENST00000438033	c.T196C	p.S66P	QCGASFTQK	-0.03545
IKZF1	ENST00000439701	c.T457C	p.S153P	QCGASFTQK	-0.03545
IKZF1	ENST00000331340	c.T457C	p.S153P	QCGASFTQK	-0.03545
IKZF1	ENST00000343574	c.T196C	p.S66P	QCGASFTQK	-0.03545
IKZF1	ENST00000359197	c.T457C	p.S153P	QCGASFTQK	-0.03545
SRCRB4D	ENST00000275560	c.G298A	p.G100S	CRQLGCGLA	-0.04439
GRM3	ENST00000546348	c.C706T	p.R236C		-
GRM3	ENST00000536043	c.C1546T	p.R516C		-
GRM3	ENST00000361669	c.C1930T	p.R644C	ICALRRLGL	0.1111
PMPCB	ENST00000249269	c.A189C	p.L63F	RVTCLESGL	-0.07802
PMPCB	ENST00000456433	c.A189C	p.L63F	RVTCLESGL	-0.07802
PMPCB	ENST00000453466	c.A189C	p.L63F	RVTCLESGL	-0.07802
PMPCB	ENST00000443722	c.A189C	p.L63F	RVTCLESGL	-0.07802
PMPCB	ENST00000428154	c.A189C	p.L63F	RVTCLESGL	-0.07802
FOXP2	ENST00000393494	c.G1628A	p.R543H	AYFRRNAAT	0.19027
FOXP2	ENST00000393491	c.G1073A	p.R358H	AYFRRNAAT	0.19027
FOXP2	ENST00000403559	c.G1679A	p.R560H	AYFRRNAAT	0.19027
FOXP2	ENST00000350908	c.G1628A	p.R543H	AYFRRNAAT	0.19027
FOXP2	ENST00000393489	c.G1352A	p.R451H	AYFRRNAAT	0.19027
FOXP2	ENST00000393498	c.G1559A	p.R520H	TFAYFRRNA	0.2116
FOXP2	ENST00000408937	c.G1703A	p.R568H	AYFRRNAAT	0.19027
PLXNA4	ENST00000359827	c.C1291T	p.R431C	EDRDRMTSV	-0.13968
PLXNA4	ENST00000321063	c.C1291T	p.R431C	EDRDRMTSV	-0.13968
PLXNA4	ENST00000378539	c.C1291T	p.R431C	EDRDRMTSV	-0.13968
PLXNA4	ENST00000423507	c.C1291T	p.R431C	EDRDRMTSV	-0.13968
CUL1	ENST00000325222	c.A1189G	p.K397E	AALDKACGR	-0.18015
CUL1	ENST00000409469	c.A1189G	p.K397E	AALDKACGR	-0.18015
LOXL2	ENST00000524144	c.G526A	p.V176I	HAAHVVCRE	0.10905
LOXL2	ENST00000519243	c.G283A	p.V95I	HAAHVV	-
LOXL2	ENST00000524168	c.G283A	p.V95I	HAAHVVCRE	0.10905
LOXL2	ENST00000389131	c.G283A	p.V95I	HAAHVVCRE	0.10905
LOXL2	ENST00000520871	c.G406A	p.V136I	HAAHVVCRE	0.10905
LOXL2	ENST00000518083	c.G283A	p.V95I	HAAHVVCRE	0.10905
RAB11FIP1	ENST00000287263	c.C1478T	p.A493V	KDTAAVVSR	0.06711
RAB11FIP1	ENST00000330843	c.C1478T	p.A493V	KDTAAVVSR	0.06711
RAB11FIP1	ENST00000522727	c.C1034T	p.A345V	KDTAAVVSR	0.06711
RAB11FIP1	ENST00000524118	c.C1034T	p.A345V	KDTAAVVSR	0.06711
XKR4	ENST00000327381	c.G1264C	p.E422Q	HCETEFCIT	0.31152
FAM110B	ENST00000361488	c.G322A	p.E108K	HAKTESGVQ	-0.03645
CA2	ENST00000285379	c.C599A	p.P200H	SLTTPPLLE	0.01458
RIMS2	ENST00000262231	c.A1111T	p.R371W	DSNTRSERQ	0.04637
TRPS1	ENST00000395715	c.G3400A	p.V1134I	YKLSVPGNP	-0.11549
TRPS1	ENST00000520276	c.G3373A	p.V1125I	YKLSVPGNP	-0.11549
TRPS1	ENST00000220888	c.G3361A	p.V1121I	YKLSVPGNP	-0.11549
TRPS1	ENST00000519076	c.G2623A	p.V875I	YKLSVPGNP	-0.11549
OLFML2A	ENST00000373580	c.G1909A	p.A637T	RVLYAWDNG	0.25423
OLFML2A	ENST00000288815	c.G1267A	p.A423T	RVLYAWDNG	0.25423
SETX	ENST00000393220	c.G1670A	p.R557Q		-
SETX	ENST00000224140	c.G1670A	p.R557Q	SLCKRFWDK	0.126
SETX	ENST00000372169	c.G1670A	p.R557Q		-
CELF2	ENST00000416382	c.G32A	p.R11K	AVTMRNEEL	0.02321
CELF2	ENST00000379261	c.G32A	p.R11K		-
KRTAP5-2	ENST00000412090	c.G62T	p.C21F	CGSSCGGCG	-0.24367
OR8B8	ENST00000328064	c.C650A	p.S217Y	TIFISYALI	0.03388
HEPACAM	ENST00000298251	c.C437T	p.S146L	DVPISRPQV	-0.0591
ACSM4	ENST00000399422	c.C1528T	p.R510C	PDQIRGEVV	0.28724
C12orf55	ENST00000524981	c.G6678T	p.K2226N	ENKFKTVIT	-0.01306
C12orf55	ENST00000342887	c.G1953T	p.K651N		-
SETD8	ENST00000437519	c.C145T	p.R49W	ETISRNLQE	-0.156
SCARB1	ENST00000541205	c.G592A	p.G198R		-
SCARB1	ENST00000339570	c.G715A	p.G239R	DKWNGLSKV	-0.17767
SCARB1	ENST00000415380	c.G715A	p.G239R	DKWNGLSKV	-0.17767
SCARB1	ENST00000544327	c.G553A	p.G185R	DKWNGLSKV	-0.17767
SCARB1	ENST00000546215	c.G715A	p.G239R	DKWNGLSKV	-0.17767
SCARB1	ENST00000261693	c.G715A	p.G239R	DKWNGLSKV	-0.17767
SCARB1	ENST00000540495	c.G604A	p.G202R		-
SCARB1	ENST00000376788	c.G415A	p.G139R		-
RP11-408E5.4	ENST00000382988	c.G155T	p.C52F		-
USP8	ENST00000307179	c.C2287T	p.R763W	ASQIRNLNP	0.12749
USP8	ENST00000433963	c.C2287T	p.R763W		-
USP8	ENST00000396444	c.C2287T	p.R763W	ASQIRNLNP	0.12749
USP8	ENST00000425032	c.C1969T	p.R657W	ASQIRNLNP	0.12749
SULT1A2	ENST00000335715	c.G638A	p.R213H	EFVGRSLPE	-0.07367
SULT1A2	ENST00000395630	c.G638A	p.R213H	EFVGRSLPE	-0.07367
SULT1A2	ENST00000533150	c.G539A	p.R180H	EFVGRSLPE	-0.07367
TP53	ENST00000508793	c.C476T	p.A159V	TRVRAMAIY	0.04906
TP53	ENST00000269305	c.C476T	p.A159V	TRVRAMAIY	0.04906
TP53	ENST00000413465	c.C476T	p.A159V	TRVRAMAIY	0.04906
TP53	ENST00000509690	c.C80T	p.A27V	TRVRAMAIY	0.04906
TP53	ENST00000420246	c.C476T	p.A159V	TRVRAMAIY	0.04906
TP53	ENST00000359597	c.C476T	p.A159V	TRVRAMAIY	0.04906
TP53	ENST00000514944	c.C197T	p.A66V	TRVRAMAIY	0.04906
TP53	ENST00000445888	c.C476T	p.A159V	TRVRAMAIY	0.04906
TP53	ENST00000455263	c.C476T	p.A159V	TRVRAMAIY	0.04906
SHISA6	ENST00000441885	c.C1165T	p.R389C	DLAARGTLP	0.16065
SHISA6	ENST00000409168	c.C1012T	p.R338C	DLAARGTLP	0.16065
SHISA6	ENST00000432116	c.C1108T	p.R370C	DLAARGTLP	0.16065
CYP2A13	ENST00000330436	c.C350T	p.A117V	GYGVAFSNG	0.05744
TGM6	ENST00000202625	c.G1654A	p.A552T	HESHAVRLG	0.09301
TGM6	ENST00000381423	c.G1654A	p.A552T	HESHAVRLG	0.09301
MACROD2	ENST00000217246	c.A617G	p.K206R	LNTIKEWLA	0.21123
MACROD2	ENST00000310348	c.A617G	p.K206R		-
MX1	ENST00000455164	c.C1158G	p.I386M	FNQDITALM	0.1774
MX1	ENST00000288383	c.C1089G	p.I363M	FNQDITALM	0.1774
MX1	ENST00000398598	c.C1158G	p.I386M	FNQDITALM	0.1774
MX1	ENST00000398600	c.C1158G	p.I386M	FNQDITALM	0.1774
TSPEAR	ENST00000397916	c.G394A	p.V132I	ARFFVGSRR	0.11852
TSPEAR	ENST00000323084	c.G598A	p.V200I	ARFFVGSRR	0.11852
LSS	ENST00000397728	c.G2117A	p.S706N	ISYTSYRNI	-0.08682
LSS	ENST00000457828	c.G1877A	p.S626N	ISYTSYRNI	-0.08682
LSS	ENST00000522411	c.G2084A	p.S695N	ISYTSYRNI	-0.08682
LSS	ENST00000356396	c.G2117A	p.S706N	ISYTSYRNI	-0.08682
YIPF6	ENST00000462683	c.A538C	p.N180H	PGPVNFMVR	0.01776
YIPF6	ENST00000451537	c.A409C	p.N137H	PGPVNFMVR	0.01776
YIPF6	ENST00000374622	c.A409C	p.N137H	PGPVNFMVR	0.01776
EDA	ENST00000374553	c.G400A	p.A134T	GHQMALLNF	-0.19978
EDA	ENST00000524573	c.G400A	p.A134T	GHQMALLNF	-0.19978
EDA	ENST00000503592	c.G4A	p.A2T	SGGMALLNF	-0.15118
EDA	ENST00000374552	c.G400A	p.A134T	GHQMALLNF	-0.19978
NXF5	ENST00000332614	c.T680C	p.L227S	QQSNLCKYF	-0.30592
NXF5	ENST00000473265	c.T869C	p.L290S	QQSNLCKYF	-0.30592
NXF5	ENST00000263032	c.T869C	p.L290S	QQSNLCKYF	-0.30592
NXF5	ENST00000537026	c.T869C	p.L290S	QQSNLCKYF	-0.30592
NXF5	ENST00000361708	c.T869C	p.L290S		-
NXF5	ENST00000361330	c.T680C	p.L227S	QQSNLCKYF	-0.30592
NXF5	ENST00000372803	c.T869C	p.L290S	QQSNLCKYF	-0.30592
SPANXN2	ENST00000370498	c.C509G	p.S170C		-
FLNA	ENST00000344736	c.C6242T	p.A2081V	NIKFADQHV	0.02792
FLNA	ENST00000444578	c.C305T	p.A102V	NIKFADQHV	0.02792
FLNA	ENST00000369850	c.C6362T	p.A2121V	NIKFADQHV	0.02792
FLNA	ENST00000422373	c.C6338T	p.A2113V	NIKFADQHV	0.02792
FLNA	ENST00000360319	c.C6338T	p.A2113V	NIKFADQHV	0.02792
FLNA	ENST00000369856	c.C761T	p.A254V	PKLNPKKAR	-0.38305
KDM1A	ENST00000542151	c.G1097A	p.S366N		-
KDM1A	ENST00000400181	c.G1097A	p.S366N	MAVVSKQVN	-0.3828
KDM1A	ENST00000356634	c.G1037A	p.S346N	MAVVSKQVN	-0.3828
ZSCAN20	ENST00000373413	c.C253T	p.R85C	RPEIRLKEQ	0.08288
ZSCAN20	ENST00000326544	c.C253T	p.R85C		-
EPHA10	ENST00000427468	c.G355A	p.A119T	IPGAAGTCK	0.12163
EPHA10	ENST00000373048	c.G355A	p.A119T	IPGAAGTCK	0.12163
EPHA10	ENST00000319637	c.G355A	p.A119T	IPGAAGTCK	0.12163
EPS15	ENST00000396122	c.C380G	p.A127G		-
EPS15	ENST00000371733	c.C1349G	p.A450G	ELAKAREEL	0.02552
DAB1	ENST00000439789	c.G142A	p.G48R		-
DAB1	ENST00000371234	c.G142A	p.G48R		-
DAB1	ENST00000371231	c.G142A	p.G48R	AKLIGIDEV	0.36582
DAB1	ENST00000414851	c.G142A	p.G48R	AKLIGIDEV	0.36582
DAB1	ENST00000332102	c.G142A	p.G48R	AKLIGIDEV	0.36582
DAB1	ENST00000371232	c.G142A	p.G48R	AKLIGIDEV	0.36582
DAB1	ENST00000420954	c.G142A	p.G48R	AKLIGIDEV	0.36582
DAB1	ENST00000371230	c.G142A	p.G48R	AKLIGIDEV	0.36582
DAB1	ENST00000371236	c.G142A	p.G48R	AKLIGIDEV	0.36582
DAB1	ENST00000371233	c.G142A	p.G48R		-
HRNR	ENST00000368801	c.G3038A	p.R1013Q	PSRGRHGSG	0.06369
EFNA4	ENST00000368409	c.A203C	p.E68A	PGPPEGPET	0.16378
EFNA4	ENST00000427683	c.A203C	p.E68A	PGPPEGPET	0.16378
EFNA4	ENST00000359751	c.A203C	p.E68A	PGPPEGPET	0.16378
TRMT1L	ENST00000367506	c.G362T	p.C121F	NRQACPLCP	-0.10203
ZNF513	ENST00000323703	c.G677A	p.R226H	RRHQRTHAG	0.03104
ZNF513	ENST00000407879	c.G491A	p.R164H	RRHQRTHAG	0.03104
SPTBN1	ENST00000333896	c.G1247C	p.R416P	RRFDRKAAM	-0.0364
SPTBN1	ENST00000389980	c.G1286C	p.R429P	RRFDRKAAM	-0.0364
SPTBN1	ENST00000356805	c.G1286C	p.R429P	RRFDRKAAM	-0.0364
IL1F10	ENST00000393197	c.G155A	p.R52H	RGLARTKVP	-0.03517
IL1F10	ENST00000337569	c.G155A	p.R52H		-
IL1F10	ENST00000341010	c.G155A	p.R52H	RGLARTKVP	-0.03517
SCN9A	ENST00000409435	c.G2765A	p.R922H	LIVFRVLCG	0.1796
SCN9A	ENST00000409672	c.G2732A	p.R911H	LIVFRVLCG	0.1796
SCN9A	ENST00000375387	c.G2768A	p.R923H		-
SCN9A	ENST00000303354	c.G2768A	p.R923H	IVFRVLCGE	0.09414
IQSEC1	ENST00000429247	c.G1009A	p.D337N		-
IQSEC1	ENST00000273221	c.G1051A	p.D351N	AHKEDKADT	-0.10467
MYLK	ENST00000360304	c.G4700A	p.R1567Q	IKYMRQISE	-0.22088
MYLK	ENST00000475616	c.G4700A	p.R1567Q	IKYMRQISE	-0.22088
MYLK	ENST00000360772	c.G4700A	p.R1567Q	IKYMRQISE	-0.22088
MYLK	ENST00000354792	c.G1100A	p.R367Q	VLSPSGEER	-0.05106
MYLK	ENST00000359169	c.G4700A	p.R1567Q	IKYMRQISE	-0.22088
MYLK	ENST00000346322	c.G4493A	p.R1498Q	IKYMRQISE	-0.22088
EPHB1	ENST00000493838	c.G1269T	p.Q423H	LDCWQKDRN	-0.06145
EPHB1	ENST00000398015	c.G2586T	p.Q862H	LDCWQKDRN	-0.06145
NSUN7	ENST00000381782	c.G805C	p.D269H	DLFKDYKLI	-0.34936
NSUN7	ENST00000316607	c.G805C	p.D269H	DLFKDYKLI	-0.34936
FAT4	ENST00000394329	c.C13297A	p.H4433N	DCASHPCQN	-0.24589
FAT4	ENST00000335110	c.C8020A	p.H2674N	DCASHPCQN	-0.24589
FBXW7	ENST00000281708	c.C1513T	p.R505C	VAAVRCVQY	0.02105
FBXW7	ENST00000263981	c.C1273T	p.R425C	VAAVRCVQY	0.02105
FBXW7	ENST00000296555	c.C1159T	p.R387C	VAAVRCVQY	0.02105
FBXW7	ENST00000393956	c.C985T	p.R329C	VAAVRCVQY	0.02105
TRIO	ENST00000512070	c.G839A	p.C280Y	KLDQCFQLR	-0.1559
TRIO	ENST00000513206	c.G215A	p.C72Y	KLDQCFQLR	-0.1559
TRIO	ENST00000344204	c.G1016A	p.C339Y	KLDQCFQLR	-0.1559
TRIO	ENST00000509967	c.G869A	p.C290Y	KLDQCFQLR	-0.1559
TRIO	ENST00000537187	c.G1016A	p.C339Y		-
CAPSL	ENST00000514524	c.G170A	p.R57Q	DDNNRTLDF	0.08193
CAPSL	ENST00000513623	c.G170A	p.R57Q	DDNNRTLDF	0.08193
CAPSL	ENST00000397367	c.G170A	p.R57Q	DDNNRTLDF	0.08193
CAPSL	ENST00000397366	c.G170A	p.R57Q	DDNNRTLDF	0.08193
RASA1	ENST00000506290	c.C713T	p.T238M	KICPTPNNQ	-0.01054
RASA1	ENST00000515800	c.C1211T	p.T404M	KICPTPNNQ	-0.01054
RASA1	ENST00000512763	c.C710T	p.T237M	KICPTPNNQ	-0.01054
RASA1	ENST00000274376	c.C1211T	p.T404M	KICPTPNNQ	-0.01054
RASA1	ENST00000456692	c.C680T	p.T227M	KICPTPNNQ	-0.01054
DUSP22	ENST00000344450	c.A185T	p.N62I	SPSQNLTRH	-0.124
ZSCAN31	ENST00000426756	c.C229A	p.Q77K	HTKEQILEL	0.09237
ZSCAN31	ENST00000447021	c.C229A	p.Q77K	HTKEQILEL	0.09237
ZSCAN31	ENST00000439636	c.C229A	p.Q77K	HTKEQILEL	0.09237
ZSCAN31	ENST00000434036	c.C229A	p.Q77K	HTKEQI	-
ZSCAN31	ENST00000414429	c.C229A	p.Q77K	HTKEQILEL	0.09237
ZSCAN31	ENST00000344279	c.C229A	p.Q77K	HTKEQILEL	0.09237
ZSCAN31	ENST00000446222	c.C229A	p.Q77K	HTKEQILEL	0.09237
ZSCAN31	ENST00000453745	c.C229A	p.Q77K	HTKEQILEL	0.09237
ZSCAN31	ENST00000439158	c.C229A	p.Q77K	HTKEQILEL	0.09237
ZSCAN31	ENST00000396838	c.C229A	p.Q77K	HTKEQILEL	0.09237
TRIM10	ENST00000376704	c.A35G	p.D12G	TSLADEVNC	0.18268
TRIM10	ENST00000449742	c.A35G	p.D12G	TSLADEVNC	0.18268
TNXB	ENST00000375244	c.C10409T	p.T3470M	RLSWTVAQG	0.21119
TNXB	ENST00000375247	c.C10403T	p.T3468M		-
RPL10A	ENST00000322203	c.G310A	p.A104T	VKKLAKKYD	-0.43022
TMEM217	ENST00000356757	c.C515T	p.A172V	RISTAEILH	0.22355
TMEM217	ENST00000336655	c.C515T	p.A172V	RISTAEILH	0.22355
ZNF451	ENST00000370708	c.G1185A	p.M395I	YMAYMTQYQ	-0.2254
SRSF12	ENST00000452027	c.C145T	p.R49C	FYTRRPRGF	0.16812
THBS2	ENST00000366787	c.G1600A	p.V534M	GKACVGDVQ	0.07339
MCPH1	ENST00000344683	c.C2105T	p.A702V	LLGIARGCW	0.22884
EFHA2	ENST00000318063	c.G38A	p.R13Q	WPPPRVSPP	-0.0716
PCMTD1	ENST00000544451	c.C796T	p.P266S	IMKLPLPES	-0.05326
PCMTD1	ENST00000522514	c.C1024T	p.P342S	IMKLPLPES	-0.05326
PCMTD1	ENST00000360540	c.C1024T	p.P342S	IMKLPLPES	-0.05326
CLVS1	ENST00000519846	c.C263T	p.A88V	KFHQADAFR	0.05434
CLVS1	ENST00000325897	c.C263T	p.A88V	KFHQADAFR	0.05434
ZC2HC1A	ENST00000263849	c.G517A	p.A173T	YKPPALKKS	-0.2951
PKHD1L1	ENST00000378402	c.A7243G	p.T2415A	DGFDTGEFA	0.28292
KCNK9	ENST00000520439	c.G1120A	p.V374I	RRKSV	-
KCNK9	ENST00000522317	c.G1120A	p.V374I	RRKSV	-
KCNK9	ENST00000303015	c.G1120A	p.V374I	RRKSV	-
PTK2	ENST00000522684	c.G1105T	p.A369S	EGERALPSI	0.00622
PTK2	ENST00000521981	c.G97T	p.A33S	EGERALPSI	0.00622
PTK2	ENST00000521059	c.G1105T	p.A369S	EGERALPSI	0.00622
PTK2	ENST00000517887	c.G1237T	p.A413S	EGERALPSI	0.00622
PTK2	ENST00000538769	c.G88T	p.A30S		-
PTK2	ENST00000521250	c.G103T	p.A35S	EGERALPSI	0.00622
PTK2	ENST00000521986	c.G97T	p.A33S	EGERALPSI	0.00622
PTK2	ENST00000523539	c.G100T	p.A34S	EGERALPSI	0.00622
PTK2	ENST00000340930	c.G1105T	p.A369S	EGERALPSI	0.00622
PTK2	ENST00000535192	c.G1105T	p.A369S		-
PTK2	ENST00000395218	c.G1105T	p.A369S	EGERALPSI	0.00622
PTK2	ENST00000519419	c.G1237T	p.A413S	EGERALPSI	0.00622
CYP11B1	ENST00000377675	c.C355A	p.Q119K	LQRGQDSEA	-0.12214
EPPK1	ENST00000525985	c.G6859A	p.V2287M		-
CDKN2B	ENST00000276925	c.G377A	p.R126H	ERGHRDVAG	0.17253
TAF1L	ENST00000242310	c.G3599A	p.R1200H	KEYVRCETV	0.14717
VPS13A	ENST00000376636	c.C193T	p.L65F	HIGNLKLII	-0.14091
VPS13A	ENST00000360280	c.C193T	p.L65F	HIGNLKLII	-0.14091
VPS13A	ENST00000357409	c.C193T	p.L65F	HIGNLKLII	-0.14091
VPS13A	ENST00000376634	c.C193T	p.L65F	HIGNLKLII	-0.14091
PRPF4	ENST00000374198	c.G1043A	p.R348H	DRSWRLWDL	0.40905
PRPF4	ENST00000374199	c.G1040A	p.R347H	DRSWRLWDL	0.40905
TMEM203	ENST00000537254	c.A325C	p.T109P		-
TMEM203	ENST00000343666	c.A325C	p.T109P	LAEQTRELW	0.08048
ITIH5	ENST00000298441	c.C1145T	p.P382L		-
ITIH5	ENST00000397145	c.C1787T	p.P596L	SDDEPEKER	0.0679
ITIH5	ENST00000397146	c.C1787T	p.P596L	SDDEPEKER	0.0679
ITIH5	ENST00000446830	c.C1133T	p.P378L		-
ITIH5	ENST00000256861	c.C1787T	p.P596L		-
ARMC4	ENST00000305242	c.G1273T	p.D425Y	ETVSDSSSE	-0.52348
ARMC4	ENST00000434029	c.G955T	p.D319Y	ETVSDSSSE	-0.52348
ARMC4	ENST00000239715	c.G844T	p.D282Y		-
ARMC4	ENST00000537576	c.G349T	p.D117Y		-
ZNF248	ENST00000357328	c.G1421T	p.C474F	GKSFCHRSA	-0.01093
ZNF248	ENST00000395867	c.G1421T	p.C474F	GKSFCHRSA	-0.01093
FAM21A	ENST00000282633	c.G3562T	p.A1188S	LFQSAKPKP	-0.50433
FAM21A	ENST00000399339	c.G3298T	p.A1100S	LFQSAKPKP	-0.50433
FAM21A	ENST00000351071	c.G3499T	p.A1167S	LFQSAKPKP	-0.50433
FAM21A	ENST00000314664	c.G3376T	p.A1126S	LFQSAKPKP	-0.50433
HK1	ENST00000404387	c.C1198T	p.R400C		-
HK1	ENST00000359426	c.C1186T	p.R396C	AILNRLRDN	0.08649
HK1	ENST00000448642	c.C1291T	p.R431C	YSRRFHKTL	0.05401
HK1	ENST00000360289	c.C1150T	p.R384C	AILNRLRDN	0.08649
HK1	ENST00000298649	c.C1183T	p.R395C	AILNRLRDN	0.08649
UNC5B	ENST00000335350	c.C1201T	p.R401C	VVYRRNCRD	0.07993
UNC5B	ENST00000373192	c.C1168T	p.R390C	VVYRRNCRD	0.07993
KCNMA1	ENST00000372408	c.C2786T	p.T929M	LMSATYFND	0.11501
KCNMA1	ENST00000457953	c.C3071T	p.T1024M	LMSATYFND	0.11501
KCNMA1	ENST00000286628	c.C3071T	p.T1024M	DDPDTELYL	0.13925
KCNMA1	ENST00000354353	c.C3158T	p.T1053M	NRQNRPKSR	-0.28281
KCNMA1	ENST00000286627	c.C2975T	p.T992M	LMSATYFND	0.11501
KCNMA1	ENST00000404771	c.C2960T	p.T987M	PVHGMLRQP	-0.16084
KCNMA1	ENST00000404857	c.C3098T	p.T1033M		-
KCNMA1	ENST00000406533	c.C3161T	p.T1054M		-
KCNMA1	ENST00000372437	c.C2954T	p.T985M	LMSATYFND	0.11501
KCNMA1	ENST00000372443	c.C3056T	p.T1019M	LMSATYFND	0.11501
KCNMA1	ENST00000372440	c.C2975T	p.T992M	LMSATYFND	0.11501
DLG5	ENST00000372391	c.G5398T	p.V1800L	GHFDVTTVA	0.19394
DLG5	ENST00000372388	c.G4378T	p.V1460L		-
DLG5	ENST00000424842	c.G2281T	p.V761L	GHFDVTTVA	0.19394
MRVI1	ENST00000558540	c.C620T	p.P207L	HRSLPGSAP	-0.16052
MRVI1	ENST00000436272	c.C1484T	p.P495L		-
MRVI1	ENST00000531107	c.C1541T	p.P514L	HRSLPGSAP	-0.16052
MRVI1	ENST00000421747	c.C1538T	p.P513L		-
MRVI1	ENST00000541483	c.C947T	p.P316L	HRSLPGSAP	-0.16052
MRVI1	ENST00000545852	c.C620T	p.P207L		-
MRVI1	ENST00000423302	c.C1565T	p.P522L	HRSLPGSAP	-0.16052
MRVI1	ENST00000526414	c.C794T	p.P265L	HRSLPGSAP	-0.16052
MRVI1	ENST00000424001	c.C620T	p.P207L	HRSLPGSAP	-0.16052
MRVI1	ENST00000527509	c.C1292T	p.P431L	HRSLPGSAP	-0.16052
MRVI1	ENST00000552103	c.C1292T	p.P431L		-
MRVI1	ENST00000547195	c.C1292T	p.P431L	PALLENGKT	-0.02075
LTBP3	ENST00000532932	c.G938A	p.C313Y	PHGACKNLQ	-0.21707
LTBP3	ENST00000301873	c.G2648A	p.C883Y	PHGACKNLQ	-0.21707
LTBP3	ENST00000322147	c.G2648A	p.C883Y	PHGACKNLQ	-0.21707
LTBP3	ENST00000536982	c.G1526A	p.C509Y		-
LTBP3	ENST00000530866	c.G2381A	p.C794Y	PHGACKNLQ	-0.21707
MUS81	ENST00000533035	c.G602A	p.G201D	CVDIGETRG	0.33137
MUS81	ENST00000437855	c.G827A	p.G276D		-
MUS81	ENST00000308110	c.G827A	p.G276D	CVDIGETRG	0.33137
HYOU1	ENST00000404233	c.C1864G	p.L622V		-
HYOU1	ENST00000530473	c.C1864G	p.L622V	EQVELKEEA	0.04335
CACNA1C	ENST00000399629	c.C5926A	p.P1976T	PPATPGSRG	-0.03652
CACNA1C	ENST00000399634	c.C6088A	p.P2030T	PPATPGSRG	-0.03652
CACNA1C	ENST00000399603	c.C5875A	p.P1959T	PPATPGSRG	-0.03652
CACNA1C	ENST00000347598	c.C6019A	p.P2007T	PPATPGSRG	-0.03652
CACNA1C	ENST00000335762	c.C5950A	p.P1984T	PPATPGSRG	-0.03652
CACNA1C	ENST00000399637	c.C5932A	p.P1978T	PPATPGSRG	-0.03652
CACNA1C	ENST00000399621	c.C5932A	p.P1978T	PPATPGSRG	-0.03652
CACNA1C	ENST00000399617	c.C5980A	p.P1994T	PPATPGSRG	-0.03652
CACNA1C	ENST00000399595	c.C5899A	p.P1967T	PPATPGSRG	-0.03652
CACNA1C	ENST00000399641	c.C5875A	p.P1959T	PPATPGSRG	-0.03652
CACNA1C	ENST00000399655	c.C5875A	p.P1959T	PPATPGSRG	-0.03652
CACNA1C	ENST00000399606	c.C5935A	p.P1979T	PPATPGSRG	-0.03652
CACNA1C	ENST00000399638	c.C5959A	p.P1987T	PPATPGSRG	-0.03652
CACNA1C	ENST00000399649	c.C5893A	p.P1965T	PPATPGSRG	-0.03652
CACNA1C	ENST00000399644	c.C5875A	p.P1959T	PPATPGSRG	-0.03652
CACNA1C	ENST00000406454	c.C6088A	p.P2030T	PPATPGSRG	-0.03652
CACNA1C	ENST00000327702	c.C5980A	p.P1994T	PPATPGSRG	-0.03652
CACNA1C	ENST00000402845	c.C5932A	p.P1978T	PPATPGSRG	-0.03652
CACNA1C	ENST00000399597	c.C5875A	p.P1959T	PPATPGSRG	-0.03652
CACNA1C	ENST00000399601	c.C5875A	p.P1959T	PPATPGSRG	-0.03652
CACNA1C	ENST00000399591	c.C5899A	p.P1967T	PPATPGSRG	-0.03652
CACNA1C	ENST00000344100	c.C5998A	p.P2000T	PPATPGSRG	-0.03652
CHD4	ENST00000544040	c.G3081C	p.K1027N	MEAPKMPNG	-0.3869
CHD4	ENST00000309577	c.G3102C	p.K1034N		-
CHD4	ENST00000357008	c.G3102C	p.K1034N	MEAPKMPNG	-0.3869
CHD4	ENST00000544484	c.G3093C	p.K1031N	MEAPKMPNG	-0.3869
OR6C75	ENST00000343399	c.G412C	p.V138L	MSTRVCTLL	0.08041
DCAF5	ENST00000557386	c.G1867T	p.D623Y	IKVDDLSSS	-0.1894
DCAF5	ENST00000554215	c.G1624T	p.D542Y	IKVDDLSSS	-0.1894
DCAF5	ENST00000556847	c.G1624T	p.D542Y	IKVDDLSSS	-0.1894
DCAF5	ENST00000341516	c.G1870T	p.D624Y	IKVDDLSSS	-0.1894
DLK1	ENST00000331224	c.G794A	p.R265H	VSNLRYNHM	0.0471
DLK1	ENST00000341267	c.G1013A	p.R338H	VSNLRYNHM	0.0471
ZNF609	ENST00000326648	c.G3599A	p.R1200H	SEESRLGSK	-0.16207
SCNN1G	ENST00000300061	c.G1594A	p.G532S	LSNFGGQLG	0.07636
KCTD11	ENST00000333751	c.G323T	p.G108V	SARRGPHHY	0.13764
MYOCD	ENST00000395988	c.C1127T	p.P376L		-
MYOCD	ENST00000443061	c.C530T	p.P177L	AGSLPDTFN	0.04638
MYOCD	ENST00000425538	c.C1415T	p.P472L	AGSLPDTFN	0.04638
MYOCD	ENST00000343344	c.C1415T	p.P472L	AGSLPDTFN	0.04638
TEKT3	ENST00000395930	c.G1454A	p.R485Q	PNTLRLVGF	0.09604
TEKT3	ENST00000338696	c.G1454A	p.R485Q	PNTLRLVGF	0.09604
EPN3	ENST00000503246	c.G439A	p.A147T	ERTHALKTK	-0.08651
EPN3	ENST00000541226	c.G271A	p.A91T		-
EPN3	ENST00000537145	c.G604A	p.A202T	DLEQARPQT	-0.07428
EPN3	ENST00000574464	c.G439A	p.A147T	ERTHALKTK	-0.08651
EPN3	ENST00000268933	c.G439A	p.A147T	ERTHALKTK	-0.08651
EPN3	ENST00000510045	c.G439A	p.A147T	ERTHALKTK	-0.08651
TUBB6	ENST00000317702	c.C563T	p.S188L	NATLSVHQL	-0.16118
TUBB6	ENST00000590103	c.C452T	p.S151L	NATLSVHQL	-0.16118
TUBB6	ENST00000591463	c.C347T	p.S116L	NATLS	-
ZNF521	ENST00000584787	c.G2240A	p.R747Q	ICGERFPSL	0.16633
ZNF521	ENST00000538137	c.G2900A	p.R967Q	ICGERFPSL	0.16633
ZNF521	ENST00000399425	c.G2900A	p.R967Q	ICGERFPSL	0.16633
ZNF521	ENST00000361524	c.G2900A	p.R967Q	ICGERFPSL	0.16633
SLC14A1	ENST00000586951	c.G31T	p.D11Y	MVRVDSPTM	-0.06247
SLC14A1	ENST00000586056	c.G31T	p.D11Y	MVRVDSPTM	-0.06247
SLC14A1	ENST00000586142	c.G31T	p.D11Y	MVRVDSPTM	-0.06247
SLC14A1	ENST00000588179	c.G199T	p.D67Y	MVRVDSPTM	-0.06247
SLC14A1	ENST00000589891	c.G199T	p.D67Y	MVRVDSPTM	-0.06247
SLC14A1	ENST00000589700	c.G31T	p.D11Y	MVRVDSPTM	-0.06247
SLC14A1	ENST00000321925	c.G31T	p.D11Y	MVRVDSPTM	-0.06247
SLC14A1	ENST00000436407	c.G199T	p.D67Y	MVRVDSPTM	-0.06247
SLC14A1	ENST00000415427	c.G199T	p.D67Y	MVRVDSPTM	-0.06247
MUC16	ENST00000397910	c.G28123T	p.G9375W	TGPSGATSQ	-0.16414
CIC	ENST00000572681	c.G3236A	p.R1079Q	PGKRRTQSL	-0.1254
CIC	ENST00000160740	c.G509A	p.R170Q	PGKRRTQSL	-0.1254
ZNF304	ENST00000282286	c.G1462A	p.D488N	FSRKDTLVQ	-0.1273
ZNF304	ENST00000391705	c.G1462A	p.D488N	FSRKDTLVQ	-0.1273
ZNF304	ENST00000598744	c.G1336A	p.D446N	FSRKDTLVQ	-0.1273
ZNF304	ENST00000443917	c.G1603A	p.D535N	FSRKDTLVQ	-0.1273
KIF16B	ENST00000408042	c.G3961A	p.V1321M	EKKNVSTVE	-0.13516
PRDM15	ENST00000433067	c.G3218A	p.R1073H	GNLERHKLI	-0.01048
PRDM15	ENST00000447207	c.G2120A	p.R707H	GNLERHKLI	-0.01048
PRDM15	ENST00000447016	c.G2120A	p.R707H	GNLERHKLI	-0.01048
PRDM15	ENST00000422911	c.G2291A	p.R764H	GNLERHKLI	-0.01048
PRDM15	ENST00000538201	c.G2180A	p.R727H		-
PRDM15	ENST00000398548	c.G2231A	p.R744H	GNLERHKLI	-0.01048
PRDM15	ENST00000269844	c.G3218A	p.R1073H	GNLERHKLI	-0.01048
IGLV1-44	ENST00000390297	c.C137T	p.S46F	SGSSSNIGS	-0.25524
SEZ6L	ENST00000529632	c.G1822A	p.E608K	PAIIECINV	0.33241
SEZ6L	ENST00000248933	c.G1822A	p.E608K	PAIIECINV	0.33241
SEZ6L	ENST00000403121	c.G1141A	p.E381K	PAIIECINV	0.33241
SEZ6L	ENST00000402979	c.G1141A	p.E381K	PAIIECINV	0.33241
SEZ6L	ENST00000343706	c.G1822A	p.E608K	PAIIECINV	0.33241
SEZ6L	ENST00000404234	c.G1822A	p.E608K	PAIIECINV	0.33241
SEZ6L	ENST00000360929	c.G1822A	p.E608K	PAIIECINV	0.33241
MPPED1	ENST00000447567	c.C55A	p.L19I	ALALLPCGL	-0.0454
MPPED1	ENST00000443721	c.C55A	p.L19I	ALALLPCGL	-0.0454
MPPED1	ENST00000542779	c.C55A	p.L19I		-
MPPED1	ENST00000334209	c.C55A	p.L19I	ALALLPCGL	-0.0454
MPPED1	ENST00000538182	c.C154A	p.L52I		-
MPPED1	ENST00000417669	c.C55A	p.L19I	ALALLPCGL	-0.0454
KIAA1644	ENST00000381176	c.G535A	p.V179M	APQAVHTLR	0.0987
AMER1	ENST00000330258	c.T3008A	p.I1003K	MTMSISLSV	-0.35562
PLEKHG5	ENST00000340850	c.G2069A	p.R690H	LQQLRAQEP	-0.00079
PLEKHG5	ENST00000544978	c.G2069A	p.R690H		-
PLEKHG5	ENST00000377748	c.G2300A	p.R767H	LQQLRAQEP	-0.00079
PLEKHG5	ENST00000537245	c.G2306A	p.R769H	LQQLRAQEP	-0.00079
PLEKHG5	ENST00000377737	c.G2069A	p.R690H		-
PLEKHG5	ENST00000377732	c.G2180A	p.R727H	LQQLRAQEP	-0.00079
PLEKHG5	ENST00000377725	c.G2069A	p.R690H	LQQLRAQEP	-0.00079
PLEKHG5	ENST00000400913	c.G2069A	p.R690H	LQQLRAQEP	-0.00079
PLEKHG5	ENST00000377728	c.G2069A	p.R690H	LQQLRAQEP	-0.00079
PLEKHG5	ENST00000535355	c.G2276A	p.R759H	LQQLRAQEP	-0.00079
PLEKHG5	ENST00000377740	c.G2300A	p.R767H	LQQLRAQEP	-0.00079
PLEKHG5	ENST00000400915	c.G2237A	p.R746H	LQQLRAQEP	-0.00079
FBXO44	ENST00000376768	c.C520T	p.R174C	APVVRARAS	0.20871
FBXO44	ENST00000251546	c.C424T	p.R142C	APVVRARAS	0.20871
FBXO44	ENST00000376760	c.C424T	p.R142C	APVVRARAS	0.20871
FBXO44	ENST00000425796	c.C424T	p.R142C	APVVRARAS	0.20871
FBXO44	ENST00000376762	c.C424T	p.R142C	APVVRARAS	0.20871
AGTRAP	ENST00000376637	c.C121T	p.R41C	GLHRRHKHV	-0.01967
AGTRAP	ENST00000376627	c.C289T	p.R97C	GLHRRHKHV	-0.01967
AGTRAP	ENST00000452018	c.C253T	p.R85C	GLHRRHKHV	-0.01967
AGTRAP	ENST00000400895	c.C253T	p.R85C	GLHRRHKHV	-0.01967
KDM1A	ENST00000542151	c.G422T	p.R141I		-
KDM1A	ENST00000356634	c.G422T	p.R141I	SEEERNAKA	0.08458
KDM1A	ENST00000400181	c.G422T	p.R141I	SEEERNAKA	0.08458
TRIM62	ENST00000291416	c.G1058T	p.W353L	GVHYWEVVV	0.37569
TRIM62	ENST00000543586	c.G695T	p.W232L	GVHYWEVVV	0.37569
CSMD2	ENST00000373381	c.G3347A	p.R1116H	EGTARITCL	0.22891
CSMD2	ENST00000241312	c.G3227A	p.R1076H	EGTARITCL	0.22891
CSMD2	ENST00000373381	c.G2317A	p.V773I	TITCVLKEG	-0.13539
CSMD2	ENST00000241312	c.G2197A	p.V733I	TITCVLKEG	-0.13539
GRIK3	ENST00000373093	c.C1889T	p.P630L	SELMPKALS	-0.36756
GRIK3	ENST00000373091	c.C1889T	p.P630L	SELMPKALS	-0.36756
ZFP69B	ENST00000484445	c.G59A	p.R20H	WVKLRHPKA	-0.13567
ZFP69B	ENST00000411995	c.G59A	p.R20H	WVKLRHPKA	-0.13567
COL11A1	ENST00000353414	c.G994T	p.D332Y	GRDSDLLVD	-0.13335
COL11A1	ENST00000427239	c.G1147T	p.D383Y	GRDSDLLVD	-0.13335
COL11A1	ENST00000370096	c.G1111T	p.D371Y	GRDSDLLVD	-0.13335
COL11A1	ENST00000358392	c.G1147T	p.D383Y	GRDSDLLVD	-0.13335
NBPF14	ENST00000434489	c.G589C	p.E197Q		-
NBPF14	ENST00000369219	c.G1819C	p.E607Q		-
FLG2	ENST00000388718	c.T1048C	p.Y350H	CSQSYSQRG	-0.43092
DDR2	ENST00000367921	c.C469A	p.P157T	KDLEPPIVA	0.21235
DDR2	ENST00000367922	c.C469A	p.P157T	KDLEPPIVA	0.21235
CACNA1E	ENST00000358338	c.G454A	p.V152M	FIFHKGSYL	-0.24933
CACNA1E	ENST00000367570	c.G601A	p.V201M	PLKLVSGIP	-0.09033
CACNA1E	ENST00000526775	c.G601A	p.V201M		-
CACNA1E	ENST00000360108	c.G601A	p.V201M	PLKLVSGIP	-0.09033
CACNA1E	ENST00000524607	c.G601A	p.V201M	PLKLVSGIP	-0.09033
CACNA1E	ENST00000367573	c.G601A	p.V201M	PLKLVSGIP	-0.09033
CACNA1E	ENST00000357570	c.G454A	p.V152M	FIFHKGSYL	-0.24933
SLC26A9	ENST00000340781	c.G952A	p.G318R	EIQRGFPTP	0.171
SLC26A9	ENST00000367135	c.G952A	p.G318R	EIQRGFPTP	0.171
SLC26A9	ENST00000367134	c.G952A	p.G318R	EIQRGFPTP	0.171
WDR64	ENST00000414635	c.G103T	p.D35Y	NQVLDSKNF	-0.31767
WDR64	ENST00000468967	c.G790T	p.D264Y		-
WDR64	ENST00000366552	c.G790T	p.D264Y	NQVLDSKNF	-0.31767
WDR64	ENST00000437684	c.G790T	p.D264Y	EGKDWKEDE	0.06248
FAM161A	ENST00000405894	c.T1417G	p.L473V	REKILADIE	0.18643
FAM161A	ENST00000404929	c.T1417G	p.L473V	REKILADIE	0.18643
ADD2	ENST00000430656	c.G152A	p.R51H	YMRLRNRAA	0.11649
ADD2	ENST00000415348	c.G104A	p.R35H	YMRLRNRAA	0.11649
ADD2	ENST00000264436	c.G104A	p.R35H	YMRLRNRAA	0.11649
ADD2	ENST00000522886	c.G104A	p.R35H	YMRLRNRAA	0.11649
ADD2	ENST00000456320	c.G104A	p.R35H	YMRLRNRAA	0.11649
ADD2	ENST00000407644	c.G104A	p.R35H	YMRLRNRAA	0.11649
ADD2	ENST00000425976	c.G104A	p.R35H	YMRLRNRAA	0.11649
ADD2	ENST00000413157	c.G104A	p.R35H	YMRLRNRAA	0.11649
ADD2	ENST00000403045	c.G104A	p.R35H	YMRLRNRAA	0.11649
ADD2	ENST00000355733	c.G104A	p.R35H	YMRLRNRAA	0.11649
CKAP2L	ENST00000302450	c.C1979T	p.P660L	QHNYPGIKL	0.0016
CKAP2L	ENST00000541405	c.C1484T	p.P495L		-
POTEF	ENST00000357462	c.A3182T	p.E1061V	ISKQEYDES	-0.01532
POTEF	ENST00000409914	c.A3182T	p.E1061V	ISKQEYDES	-0.01532
CHN1	ENST00000409156	c.G508C	p.E170Q	ETHDERDST	0.1011
CHN1	ENST00000409900	c.G508C	p.E170Q	ETHDERDST	0.1011
TTC30A	ENST00000355689	c.G472A	p.V158I	TDGQVNLGC	-0.06101
ZC3H15	ENST00000337859	c.A359C	p.K120T	GDKCKFSHD	-0.34477
CALCRL	ENST00000409998	c.C131G	p.A44G	KIMTAQYEC	-0.0335
CALCRL	ENST00000392370	c.C131G	p.A44G	KIMTAQYEC	-0.0335
CALCRL	ENST00000447403	c.C131G	p.A44G	KIMTAQYEC	-0.0335
CALCRL	ENST00000410068	c.C131G	p.A44G	KIMTAQYEC	-0.0335
RFTN2	ENST00000295049	c.G226T	p.V76F	KGYIVGAIH	0.3156
RFTN2	ENST00000429081	c.G226T	p.V76F	KGYIVGAIH	0.3156
SMARCAL1	ENST00000358207	c.C551A	p.P184H	SSGQPPRDA	-0.07016
SMARCAL1	ENST00000392128	c.C143A	p.P48H	SSGQPPRDA	-0.07016
SMARCAL1	ENST00000357276	c.C551A	p.P184H	SSGQPPRDA	-0.07016
SMARCAL1	ENST00000427645	c.C248A	p.P83H	SSGQPPRDA	-0.07016
OBSL1	ENST00000373876	c.C3254A	p.A1085E	IVHPAARSL	0.02129
OBSL1	ENST00000404537	c.C3254A	p.A1085E	IVHPAARSL	0.02129
OBSL1	ENST00000265317	c.C227A	p.A76E		-
MROH2A	ENST00000389758	c.G1182C	p.Q394H	FFFSQMETN	-0.29939
HDAC4	ENST00000541256	c.G865A	p.V289I		-
HDAC4	ENST00000345617	c.G958A	p.V320I	IAPAVPSIP	0.00367
GPC1	ENST00000264039	c.C1097T	p.P366L	GKLAPRERP	0.18843
CTNNB1	ENST00000450969	c.A95T	p.D32V	QSYLDSGIH	-0.04013
CTNNB1	ENST00000396183	c.A95T	p.D32V	QSYLDSGIH	-0.04013
CTNNB1	ENST00000431914	c.A95T	p.D32V	QSYLDSGIH	-0.04013
CTNNB1	ENST00000396185	c.A95T	p.D32V	QSYLDSGIH	-0.04013
CTNNB1	ENST00000405570	c.A95T	p.D32V	QSYLDSGIH	-0.04013
CTNNB1	ENST00000349496	c.A95T	p.D32V	QSYLDSGIH	-0.04013
CTNNB1	ENST00000426215	c.A74T	p.D25V	QSYLDSGIH	-0.04013
CTNNB1	ENST00000453024	c.A74T	p.D25V	QSYLDSGIH	-0.04013
CTNNB1	ENST00000441708	c.A95T	p.D32V	QSYLDSGIH	-0.04013
UBA7	ENST00000333486	c.C1804T	p.R602W	VCTVRYFPS	0.19338
ROBO2	ENST00000332191	c.G4256T	p.S1419I	QRNASDLLD	-0.11879
ROBO2	ENST00000461745	c.G4073T	p.S1358I	QRNASDLLD	-0.11879
ROBO2	ENST00000487694	c.G4121T	p.S1374I	QRNASDLLD	-0.11879
HTR1F	ENST00000319595	c.G394T	p.A132S	AVEYARKRT	-0.03616
AADACL2	ENST00000445270	c.G4A	p.G2R	LTSMGLKAL	-0.36698
AADACL2	ENST00000356517	c.G4A	p.G2R	KNLMGLKAL	-0.31688
PIK3CA	ENST00000468036	c.G263A	p.R88Q	DETRRLCDL	0.0721
PIK3CA	ENST00000263967	c.G263A	p.R88Q	DETRRLCDL	0.0721
DTHD1	ENST00000456874	c.A694G	p.R232G	DKEKRVPFP	-0.0362
DTHD1	ENST00000357504	c.A199G	p.R67G	DKEKRVPFP	-0.0362
DTHD1	ENST00000507598	c.A814G	p.R272G	DKEKRVPFP	-0.0362
CORIN	ENST00000273857	c.C1524A	p.F508L	KYLMFFSCT	-0.12722
CORIN	ENST00000505909	c.C1413A	p.F471L	KYLMFFSCT	-0.12722
CORIN	ENST00000508498	c.C1107A	p.F369L	KYLMFFSCT	-0.12722
CORIN	ENST00000502252	c.C1323A	p.F441L	KYLMFFSCT	-0.12722
CORIN	ENST00000504584	c.C1413A	p.F471L	KYLMFFSCT	-0.12722
NR3C2	ENST00000344721	c.G2842A	p.E948K	YTFRESHAL	0.08201
NR3C2	ENST00000358102	c.G2842A	p.E948K	YTFRESHAL	0.08201
NR3C2	ENST00000511528	c.G2854A	p.E952K	YTFRESHAL	0.08201
NR3C2	ENST00000355292	c.G2854A	p.E952K		-
NR3C2	ENST00000512865	c.G2491A	p.E831K	YTFRESHAL	0.08201
FAM218A	ENST00000513876	c.G122A	p.G41D	CRASGLPNR	-0.14435
ZFYVE16	ENST00000510158	c.G868A	p.A290T	VITAAECLK	0.13234
ZFYVE16	ENST00000338008	c.G868A	p.A290T	VITAAECLK	0.13234
ZFYVE16	ENST00000505560	c.G868A	p.A290T	VITAAECLK	0.13234
CDC25C	ENST00000356505	c.C692T	p.T231I		-
CDC25C	ENST00000415130	c.C563T	p.T188I	CLKKTVSLC	-0.35644
CDC25C	ENST00000348983	c.C563T	p.T188I	CLKKTVSLC	-0.35644
CDC25C	ENST00000357274	c.C653T	p.T218I		-
CDC25C	ENST00000513970	c.C782T	p.T261I	CLKKTVSLC	-0.35644
CDC25C	ENST00000323760	c.C782T	p.T261I	CLKKTVSLC	-0.35644
CDC25C	ENST00000514555	c.C692T	p.T231I	CLKKTVSLC	-0.35644
PCDHB12	ENST00000239450	c.G1348A	p.A450T	DNAPAFTQT	0.11492
PCDHB12	ENST00000541609	c.G337A	p.A113T		-
NDST1	ENST00000523767	c.C1583T	p.T528M	SIFMTHLSN	-0.17647
NDST1	ENST00000261797	c.C1583T	p.T528M	SIFMTHLSN	-0.17647
KATNA1	ENST00000444282	c.G162T	p.Q54H	QKWQQVWQE	0.00066
KATNA1	ENST00000335643	c.G162T	p.Q54H	QKWQQVWQE	0.00066
KATNA1	ENST00000367411	c.G162T	p.Q54H	QKWQQVWQE	0.00066
KATNA1	ENST00000420200	c.G162T	p.Q54H	QKWQQVWQE	0.00066
KATNA1	ENST00000335647	c.G162T	p.Q54H	QKWQQVWQE	0.00066
FBXL18	ENST00000382368	c.C2014T	p.R672W	FQAERPALN	0.17995
USP42	ENST00000306177	c.C1712T	p.T571M	SNASTMSVS	-0.39677
USP42	ENST00000426246	c.C1250T	p.T417M	SNASTMSVS	-0.39677
ZNF479	ENST00000331162	c.A128C	p.D43A	NLYRDVMLE	-0.04334
PNPLA8	ENST00000426128	c.G1688T	p.G563V	CPKVAADGG	0.08499
PNPLA8	ENST00000422087	c.G1883T	p.G628V	LHQDGGLLL	0.03378
PNPLA8	ENST00000257694	c.G1883T	p.G628V	LHQDGGLLL	0.03378
PNPLA8	ENST00000453085	c.G1583T	p.G528V	LHQDGGLLL	0.03378
PNPLA8	ENST00000436062	c.G1883T	p.G628V	LHQDGGLLL	0.03378
PNPLA8	ENST00000388728	c.G1697T	p.G566V		-
PNPLA8	ENST00000453144	c.G1583T	p.G528V	LHQDGGLLL	0.03378
PNPLA8	ENST00000426128	c.G1687C	p.G563R	CPKVAADGG	0.08499
PNPLA8	ENST00000422087	c.G1882C	p.G628R	LHQDGGLLL	0.03378
PNPLA8	ENST00000257694	c.G1882C	p.G628R	LHQDGGLLL	0.03378
PNPLA8	ENST00000453085	c.G1582C	p.G528R	LHQDGGLLL	0.03378
PNPLA8	ENST00000436062	c.G1882C	p.G628R	LHQDGGLLL	0.03378
PNPLA8	ENST00000388728	c.G1696C	p.G566R		-
PNPLA8	ENST00000453144	c.G1582C	p.G528R	LHQDGGLLL	0.03378
TFEC	ENST00000484212	c.G244T	p.A82S	QLQKAQRQK	-0.34954
PLXNA4	ENST00000359827	c.C2732A	p.A911E	GYIPAEQIV	0.14439
PLXNA4	ENST00000321063	c.C2732A	p.A911E	GYIPAEQIV	0.14439
AC099552.4	ENST00000404289	c.C36G	p.D12E		-
PREX2	ENST00000288368	c.C3601A	p.Q1201K	LQEFQQEME	-0.08964
IMPA1	ENST00000449740	c.A154T	p.I52L	GKMKIFVKY	-0.12536
IMPA1	ENST00000522997	c.A154T	p.I52L	GKMKIFVKY	-0.12536
MMP16	ENST00000522726	c.T278C	p.M93T	ALAAMQQFY	-0.25733
MMP16	ENST00000286614	c.T227C	p.M76T	ALAAMQQFY	-0.25733
ZNF16	ENST00000527811	c.C285A	p.N95K	EISENYAGD	0.09009
ZNF16	ENST00000276816	c.C285A	p.N95K	EISENYAGD	0.09009
ZNF16	ENST00000532351	c.C285A	p.N95K	EISENYAGD	0.09009
ZNF16	ENST00000394909	c.C285A	p.N95K	EISENYAGD	0.09009
PSAT1	ENST00000376588	c.A631T	p.I211F	VTVVIVRDD	0.28004
PSAT1	ENST00000347159	c.A631T	p.I211F	VTVVIVRDD	0.28004
KRT8P11	ENST00000409686	c.G139A	p.V47I		-
MKX	ENST00000419761	c.C908T	p.T303M	SKDDTYWKE	0.12478
MKX	ENST00000375790	c.C908T	p.T303M	SKDDTYWKE	0.12478
ZNF22	ENST00000298299	c.G593A	p.R198Q	PRKTRGKNI	-0.13442
NT5C2	ENST00000404739	c.A1102G	p.T368A	QGWRTFLVI	0.28674
NT5C2	ENST00000423468	c.A1015G	p.T339A		-
NT5C2	ENST00000421281	c.A202G	p.T68A	QGWRTFLVI	0.28674
NT5C2	ENST00000343289	c.A1102G	p.T368A	QGWRTFLVI	0.28674
MUC5B	ENST00000447027	c.C12374T	p.T4125M		-
MUC5B	ENST00000529681	c.C12365T	p.T4122M	APITTVVTT	0.21644
MRGPRE	ENST00000436689	c.G252T	p.L84F		-
MRGPRE	ENST00000389832	c.G249T	p.L83F	AIVPDLLQG	-0.06364
UBQLN3	ENST00000311659	c.C1056A	p.N352K	QLHENPQSL	-0.09991
VWCE	ENST00000535710	c.G548T	p.S183I	LGEVSCEKV	-0.17931
VWCE	ENST00000335613	c.G2153T	p.S718I	LGEVSCEKV	-0.17931
ASRGL1	ENST00000301776	c.G886A	p.G296R	KLHFGIDPD	0.29882
ASRGL1	ENST00000415229	c.G886A	p.G296R	KLHFGIDPD	0.29882
P2RY6	ENST00000393591	c.G496T	p.A166S	TAIFAATGI	0.28849
P2RY6	ENST00000393590	c.G496T	p.A166S	TAIFAATGI	0.28849
P2RY6	ENST00000393592	c.G496T	p.A166S	TAIFAATGI	0.28849
P2RY6	ENST00000349767	c.G496T	p.A166S	TAIFAATGI	0.28849
P2RY6	ENST00000542092	c.G496T	p.A166S	TAIFAATGI	0.28849
P2RY6	ENST00000540342	c.G496T	p.A166S	TAIFAATGI	0.28849
P2RY6	ENST00000540124	c.G496T	p.A166S	TAIFAATGI	0.28849
P2RY6	ENST00000538328	c.G496T	p.A166S	TAIFAATGI	0.28849
P2RY6	ENST00000535931	c.G496T	p.A166S	TAIFAATGI	0.28849
ARHGEF17	ENST00000263674	c.C3856T	p.R1286W	QAPLRRFLR	0.17668
TENM4	ENST00000278550	c.C7135A	p.Q2379K	LMIKQILYT	-0.17284
TENM4	ENST00000530738	c.C2527A	p.Q843K	LMIKQILYT	-0.17284
OR8B4	ENST00000356130	c.G208T	p.D70Y	LSFIDLCYS	0.13542
SLCO1B1	ENST00000256958	c.A697T	p.M233L	LFSKMYVDI	-0.39738
KRAS	ENST00000556131	c.G38A	p.G13D	VGAGGVGKS	0.02126
KRAS	ENST00000557334	c.G38A	p.G13D	VGAGGVGKS	0.02126
KRAS	ENST00000256078	c.G38A	p.G13D	VGAGGVGKS	0.02126
KRAS	ENST00000311936	c.G38A	p.G13D	VGAGGVGKS	0.02126
TENC1	ENST00000546602	c.C3403A	p.H1135N	LVSQHSISP	-0.27883
TENC1	ENST00000314250	c.C3694A	p.H1232N	LVSQHSISP	-0.27883
TENC1	ENST00000549700	c.C3499A	p.H1167N	LVSQHSISP	-0.27883
TENC1	ENST00000314276	c.C3724A	p.H1242N	LVSQHSISP	-0.27883
TENC1	ENST00000379902	c.C3322A	p.H1108N	LVSQHSISP	-0.27883
TENC1	ENST00000451358	c.C3664A	p.H1222N		-
TENC1	ENST00000552570	c.C3694A	p.H1232N	LVSQHSISP	-0.27883
CS	ENST00000551936	c.A362G	p.Q121R	RAYAQGISR	-0.02707
CS	ENST00000546554	c.A410G	p.Q137R		-
CS	ENST00000351328	c.A560G	p.Q187R	RAYAQGISR	-0.02707
CS	ENST00000549221	c.A335G	p.Q112R	RAYAQGISR	-0.02707
CS	ENST00000542324	c.A521G	p.Q174R	RAYAQGISR	-0.02707
CS	ENST00000546930	c.A362G	p.Q121R	RAYAQGISR	-0.02707
CS	ENST00000551253	c.A362G	p.Q121R	RAYAQGISR	-0.02707
CS	ENST00000548567	c.A362G	p.Q121R	RAYAQGISR	-0.02707
CS	ENST00000546891	c.A452G	p.Q151R	RAYAQGISR	-0.02707
CS	ENST00000550734	c.A362G	p.Q121R	RAYAQGISR	-0.02707
CS	ENST00000552688	c.A452G	p.Q151R	RAYAQGISR	-0.02707
CS	ENST00000551936	c.G350A	p.R117Q	SNFARAYAQ	0.18434
CS	ENST00000547298	c.G350A	p.R117Q	SNFARA	-
CS	ENST00000546554	c.G398A	p.R133Q		-
CS	ENST00000351328	c.G548A	p.R183Q	SNFARAYAQ	0.18434
CS	ENST00000549221	c.G323A	p.R108Q	SNFARAYAQ	0.18434
CS	ENST00000542324	c.G509A	p.R170Q	SNFARAYAQ	0.18434
CS	ENST00000551473	c.G350A	p.R117Q	SNFARAYA	-
CS	ENST00000546930	c.G350A	p.R117Q	SNFARAYAQ	0.18434
CS	ENST00000551253	c.G350A	p.R117Q	SNFARAYAQ	0.18434
CS	ENST00000548567	c.G350A	p.R117Q	SNFARAYAQ	0.18434
CS	ENST00000546891	c.G440A	p.R147Q	SNFARAYAQ	0.18434
CS	ENST00000550734	c.G350A	p.R117Q	SNFARAYAQ	0.18434
CS	ENST00000552688	c.G440A	p.R147Q	SNFARAYAQ	0.18434
ACSS3	ENST00000261206	c.G1199A	p.R400H	IRAIRQQDP	0.00318
ACSS3	ENST00000548058	c.G1202A	p.R401H	IRAIRQQDP	0.00318
ACSS3	ENST00000548324	c.G248A	p.R83H		-
WSCD2	ENST00000549903	c.A995G	p.D332G	NRCMDRRFL	-0.0118
WSCD2	ENST00000332082	c.A995G	p.D332G	NRCMDRRFL	-0.0118
WSCD2	ENST00000261400	c.A995G	p.D332G		-
WSCD2	ENST00000547525	c.A995G	p.D332G	NRCMDRRFL	-0.0118
CIT	ENST00000261833	c.C5950T	p.R1984W	KSPGRMLST	-0.19042
CIT	ENST00000392521	c.C6076T	p.R2026W	KSPGRMLST	-0.19042
RIMBP2	ENST00000261655	c.G1585A	p.V529M	TGYGVYAKG	-0.02336
RIMBP2	ENST00000535703	c.G1309A	p.V437M	TGYGVYAKG	-0.02336
RIMBP2	ENST00000536002	c.G1309A	p.V437M	TGYGVYAKG	-0.02336
TPTE2	ENST00000255310	c.G899T	p.G300V	NRYVGYFAQ	0.19152
TPTE2	ENST00000462409	c.G737T	p.G246V	NRYVGYFAQ	0.19152
TPTE2	ENST00000382978	c.G1010T	p.G337V	NRYVGYFAQ	0.19152
TPTE2	ENST00000390680	c.G899T	p.G300V	NRYVGYFAQ	0.19152
TPTE2	ENST00000457266	c.G797T	p.G266V		-
TPTE2	ENST00000400230	c.G1130T	p.G377V	NRYVGYFAQ	0.19152
TPTE2	ENST00000400103	c.G797T	p.G266V	NRYVGYFAQ	0.19152
TPTE2	ENST00000382977	c.G1130T	p.G377V		-
TPTE2	ENST00000382975	c.G1010T	p.G337V		-
LTBP2	ENST00000261978	c.G4352T	p.C1451F	ACDLCPSED	-0.14802
LTBP2	ENST00000553939	c.G4352T	p.C1451F	ACDLCPSED	-0.14802
LTBP2	ENST00000556690	c.G4220T	p.C1407F	ACDLCPSED	-0.14802
POTEB	ENST00000454856	c.C1264A	p.Q422K	PENQQFPDT	-0.11766
SYNM	ENST00000328642	c.G1762A	p.A588T		-
SYNM	ENST00000336292	c.G1762A	p.A588T	SQDRRAEVS	0.25513
SYNM	ENST00000560674	c.G907A	p.A303T	QDRRAEVSP	0.13941
ZNF688	ENST00000395219	c.G584A	p.R195Q		-
ZNF688	ENST00000223459	c.G626A	p.R209Q	HSGERPFPC	0.24403
ZNF688	ENST00000563276	c.G584A	p.R195Q	HSGERPFPC	0.24403
ANKRD11	ENST00000378330	c.G2890A	p.G964S	ERRDGRAKP	0.02786
ANKRD11	ENST00000301030	c.G2890A	p.G964S	ERRDGRAKP	0.02786
ZNF232	ENST00000250076	c.G1078A	p.E360K	EKPFECNEC	0.21399
ZNF232	ENST00000575898	c.G1051A	p.E351K	EKPFECNEC	0.21399
SLC13A5	ENST00000573648	c.G505A	p.G169S	ATEAGLELV	0.17245
SLC13A5	ENST00000572352	c.G394A	p.G132S	ATEAGLELV	0.17245
SLC13A5	ENST00000433363	c.G505A	p.G169S	ATEAGLELV	0.17245
SLC13A5	ENST00000381074	c.G376A	p.G126S	ATEAGLELV	0.17245
SLC13A5	ENST00000576323	c.G373A	p.G125S		-
SLC13A5	ENST00000293800	c.G454A	p.G152S	ATEAGLELV	0.17245
MYH8	ENST00000403437	c.A4722C	p.E1574D	QVKSEVDRK	-0.05115
KCNJ12	ENST00000331718	c.G721C	p.G241R	VTEEGEYIP	0.33514
KCNJ12	ENST00000583088	c.G721C	p.G241R	VTEEGEYIP	0.33514
MYO18A	ENST00000531253	c.G28T	p.D10Y	KKDKDKDGG	-0.35268
MYO18A	ENST00000527372	c.G28T	p.D10Y	KKDKDKDGG	-0.35268
MYO18A	ENST00000533112	c.G28T	p.D10Y	KKDKDKDGG	-0.35268
MYO18A	ENST00000354329	c.G28T	p.D10Y		-
CDC27	ENST00000066544	c.G794A	p.G265D	KPKTGRSLL	-0.09532
CDC27	ENST00000531206	c.G794A	p.G265D	KPKTGRSLL	-0.09532
CDC27	ENST00000575483	c.G653A	p.G218D	KPKTGRSLL	-0.09532
CDC27	ENST00000446365	c.G611A	p.G204D		-
CDC27	ENST00000527547	c.G794A	p.G265D	KPKTGRSLL	-0.09532
CDC27	ENST00000526866	c.G794A	p.G265D	KPKTGRSLL	-0.09532
CDC27	ENST00000066544	c.T691C	p.S231P	NTDSSVSYI	-0.42329
CDC27	ENST00000531206	c.T691C	p.S231P	NTDSSVSYI	-0.42329
CDC27	ENST00000446365	c.T508C	p.S170P		-
CDC27	ENST00000527547	c.T691C	p.S231P	NTDSSVSYI	-0.42329
CDC27	ENST00000526866	c.T691C	p.S231P	NTDSSVSYI	-0.42329
ST8SIA5	ENST00000538168	c.G898A	p.V300M	RVKYVLDDF	-0.01228
ST8SIA5	ENST00000536490	c.G697A	p.V233M	RVKYVLDDF	-0.01228
ST8SIA5	ENST00000315087	c.G790A	p.V264M	RVKYVLDDF	-0.01228
MAPK4	ENST00000400384	c.C671T	p.T224M	AEMLTGRML	-0.05738
MAPK4	ENST00000540640	c.C38T	p.T13M	AEMLTGRML	-0.05738
MAPK4	ENST00000592595	c.C671T	p.T224M	AEMLTGRML	-0.05738
ZNF791	ENST00000458122	c.G190A	p.G64R		-
ZNF791	ENST00000343325	c.G286A	p.G96R	KKTAGVKPY	-0.06465
CASP14	ENST00000427043	c.C113A	p.A38D	EDLDALEHM	0.14978
CASP14	ENST00000221740	c.C113A	p.A38D		-
ZNF43	ENST00000598381	c.A1091G	p.Y364C	AEKFYKCTE	-0.18162
ZNF43	ENST00000595461	c.A1091G	p.Y364C	AEKFYKCTE	-0.18162
ZNF43	ENST00000594012	c.A1091G	p.Y364C	AEKFYKCTE	-0.18162
ZNF43	ENST00000354959	c.A1109G	p.Y370C	AEKFYKCTE	-0.18162
WDR88	ENST00000361680	c.G340T	p.D114Y	FCVDDTKLL	-0.09462
WDR88	ENST00000592765	c.G340T	p.D114Y	FCVDDTKLL	-0.09462
WDR88	ENST00000355868	c.G340T	p.D114Y	FCVDDTKLL	-0.09462
CLIP3	ENST00000593074	c.C443T	p.A148V	QQLLALGAD	0.06436
CLIP3	ENST00000360535	c.C443T	p.A148V	QQLLALGAD	0.06436
CYP2A7	ENST00000291764	c.A886G	p.T296A	FEDRTKMPY	-0.2606
CYP2A7	ENST00000301146	c.A1039G	p.T347A	FEDRTKMPY	-0.2606
CYP2A13	ENST00000330436	c.C350T	p.A117V	GYGVAFSNG	0.05744
RSPH6A	ENST00000597055	c.G779A	p.R260Q	LDTLRDDPE	0.08496
RSPH6A	ENST00000221538	c.G779A	p.R260Q	LDTLRDDPE	0.08496
C5AR1	ENST00000355085	c.C782T	p.T261M	PYQVTGIMM	0.08336
SLC8A2	ENST00000236877	c.C1319T	p.A440V	GSAKAGSDY	-0.26096
SLC8A2	ENST00000542837	c.C587T	p.A196V	GSAKAGSDY	-0.26096
PLA2G4C	ENST00000599300	c.C429A	p.N143K	GLAINTPFP	0.2359
PLA2G4C	ENST00000354276	c.C1173A	p.N391K	GLAINTPFP	0.2359
PLA2G4C	ENST00000413144	c.C1173A	p.N391K		-
PLA2G4C	ENST00000599111	c.C1203A	p.N401K	GLAINTPFP	0.2359
PLA2G4C	ENST00000599921	c.C1173A	p.N391K	GLAINTPFP	0.2359
GPR32	ENST00000270590	c.G1049A	p.R350H	SSCPRGNAP	0.07104
ZNF534	ENST00000433050	c.G1598A	p.R533Q	KVFRRNSHL	0.01367
ZNF534	ENST00000332323	c.G1637A	p.R546Q	KVFRRNSHL	0.01367
PDYN	ENST00000539905	c.C702A	p.F234L	LRRQFKVVT	-0.1298
PDYN	ENST00000217305	c.C702A	p.F234L	LRRQFKVVT	-0.1298
PDYN	ENST00000540134	c.C702A	p.F234L	LRRQFKVVT	-0.1298
LBP	ENST00000217407	c.G299T	p.G100V	VPGQGLSLS	-0.2291
BMP7	ENST00000395864	c.G461A	p.R154Q	RYHHREFRF	0.31674
BMP7	ENST00000395863	c.G461A	p.R154Q	RYHHREFRF	0.31674
BMP7	ENST00000450594	c.G461A	p.R154Q	RYHHREFRF	0.31674
STX16-NPEPL1	ENST00000530122	c.G1007A	p.R336H	PLECRVPVC	0.08227
RUNX1	ENST00000300305	c.G611A	p.R204Q	PREPRRHRQ	0.178
RUNX1	ENST00000358356	c.G530A	p.R177Q	PREPRRHRQ	0.178
RUNX1	ENST00000486278	c.G539A	p.R180Q		-
RUNX1	ENST00000325074	c.G575A	p.R192Q		-
RUNX1	ENST00000399240	c.G530A	p.R177Q	PREPRNTRQ	0.12865
RUNX1	ENST00000399237	c.G575A	p.R192Q	PREPRRHRQ	0.178
RUNX1	ENST00000344691	c.G530A	p.R177Q	PREPRRHRQ	0.178
RUNX1	ENST00000437180	c.G611A	p.R204Q	PREPRRHRQ	0.178
DOPEY2	ENST00000399151	c.G5813A	p.R1938H	FPYLRNHSA	-0.03741
CHAF1B	ENST00000314103	c.C940T	p.P314S	LMSLPYRLV	-0.04194
ITGB2	ENST00000397857	c.G2198T	p.R733L	LSDLREYRR	0.16781
ITGB2	ENST00000397854	c.G2027T	p.R676L	LSDLREYRR	0.16781
ITGB2	ENST00000397850	c.G2198T	p.R733L	LSDLREYRR	0.16781
ITGB2	ENST00000302347	c.G2198T	p.R733L	LSDLREYRR	0.16781
ITGB2	ENST00000397852	c.G2198T	p.R733L	LSDLREYRR	0.16781
ITGB2	ENST00000355153	c.G2198T	p.R733L	LSDLREYRR	0.16781
PPIL2	ENST00000335025	c.A503T	p.N168I	LDKFNVSNF	-0.06304
PPIL2	ENST00000412327	c.A503T	p.N168I		-
PPIL2	ENST00000398831	c.A503T	p.N168I	LDKFNVSNF	-0.06304
PPIL2	ENST00000456792	c.A440T	p.N147I		-
PPIL2	ENST00000406385	c.A503T	p.N168I	LDKFNVSNF	-0.06304
PPIL2	ENST00000492445	c.A503T	p.N168I		-
TTC28	ENST00000397906	c.C1598T	p.A533V	MYDQAVKYH	-0.21656
OSBP2	ENST00000382310	c.G2464A	p.E822K		-
ACOT9	ENST00000473710	c.G541T	p.A181S	MAPSAEERT	0.07702
ACOT9	ENST00000379295	c.G583T	p.A195S	MAPSAEERT	0.07702
ACOT9	ENST00000336430	c.G763T	p.A255S	MAPSAEERT	0.07702
ACOT9	ENST00000379303	c.G790T	p.A264S	MAPSAEERT	0.07702
CLCN5	ENST00000376108	c.G1963T	p.V655F	QDGVVSTSI	-0.12689
CLCN5	ENST00000376088	c.G2173T	p.V725F	QDGVVSTSI	-0.12689
CLCN5	ENST00000376091	c.G2173T	p.V725F	QDGVVSTSI	-0.12689
CLCN5	ENST00000307367	c.G1963T	p.V655F	QDGVVSTSI	-0.12689
ITIH6	ENST00000218436	c.C3249G	p.D1083E	SVDGDPHFV	0.14816
OGT	ENST00000373701	c.A1367T	p.Y456F	FPDAYCNLA	-0.01972
OGT	ENST00000373719	c.A1397T	p.Y466F	FPDAYCNLA	-0.01972
ATP7A	ENST00000341514	c.G2212C	p.A738P	QAYKALKHK	-0.35364
PCDH19	ENST00000420881	c.C137T	p.A46V	VAKDAREAG	0.1465
PCDH19	ENST00000373034	c.C137T	p.A46V	VAKDAREAG	0.1465
PCDH19	ENST00000255531	c.C137T	p.A46V	VAKDAREAG	0.1465
NOC2L	ENST00000327044	c.G2078A	p.R693Q	PLSTRHGVE	0.11893
NOC2L	ENST00000327044	c.G394T	p.D132Y	EEGEDGDRV	0.21421
AGRN	ENST00000379370	c.C2696T	p.A899V	ASAPATCAE	0.05354
CPSF3L	ENST00000527719	c.G341A	p.R114H	LEDYRKIAV	-0.01394
CPSF3L	ENST00000526797	c.G232A	p.A78T	WRTTARSP	-
CPSF3L	ENST00000435064	c.G323A	p.R108H	LEDYRKIAV	-0.01394
CPSF3L	ENST00000540437	c.G341A	p.R114H	LEDYRKIAV	-0.01394
CPSF3L	ENST00000530031	c.G464A	p.R155H	LEDYRKIAV	-0.01394
CPSF3L	ENST00000528879	c.G323A	p.R108H	LEDYRKIAV	-0.01394
CPSF3L	ENST00000545578	c.G236A	p.R79H	LEDYRKIAV	-0.01394
CPSF3L	ENST00000450926	c.G323A	p.R108H	LEDYRKIAV	-0.01394
CPSF3L	ENST00000434694	c.G323A	p.R108H	LEDYRKIAV	-0.01394
CPSF3L	ENST00000534345	c.G326A	p.R109H	LEDYRKIAV	-0.01394
CCNL2	ENST00000400809	c.T504G	p.D168E	LLDQDYVNL	-0.06018
CCNL2	ENST00000497013	c.T210G	p.D70E	LLDQDYVNL	-0.06018
CCNL2	ENST00000482621	c.T126G	p.D42E	YYWIKIMLI	-0.03358
CCNL2	ENST00000481223	c.T504G	p.D168E	LLDQDYVNL	-0.06018
CCNL2	ENST00000488340	c.T504G	p.D168E	LLDQDYVNL	-0.06018
CCNL2	ENST00000425598	c.T535G	p.L179V	TGSRLC	-
CCNL2	ENST00000408918	c.T504G	p.D168E	LLDQDYVNL	-0.06018
CCNL2	ENST00000400809	c.G150T	p.E50D	LITLENCLL	0.04087
CCNL2	ENST00000481223	c.G150T	p.E50D	LITLENCLL	0.04087
CCNL2	ENST00000488340	c.G150T	p.E50D	LITLENCLL	0.04087
CCNL2	ENST00000425598	c.G150T	p.E50D	LITLENCLL	0.04087
CCNL2	ENST00000408918	c.G150T	p.E50D	LITLENCLL	0.04087
MRPL20	ENST00000492508	c.T83G	p.M28R	KKKNMRTLW	-0.17251
MRPL20	ENST00000482352	c.T191G	p.M64R	KKKNMRTLW	-0.17251
MRPL20	ENST00000344843	c.T191G	p.M64R	KKKNMRTLW	-0.17251
SSU72	ENST00000291386	c.G269T	p.R90I	DRNKRIKPR	-0.2319
CDK11B	ENST00000317673	c.C583T	p.R195C		-
CDK11B	ENST00000341832	c.C448T	p.R150C	REWERQKRR	-0.03775
CDK11B	ENST00000407249	c.C589T	p.R197C	ERERRAEER	0.31481
CDK11B	ENST00000340677	c.C550T	p.R184C	HHRTMREDY	0.03104
NADK	ENST00000378625	c.G721T	p.G241W	RGAGGKGAW	-0.07174
NADK	ENST00000344463	c.G721T	p.G241W		-
CALML6	ENST00000307786	c.G490A	p.D164N	DRTIDYEEF	0.30764
CALML6	ENST00000378604	c.G439A	p.D147N	DRTIDYEEF	0.30764
C1orf222	ENST00000493964	c.C2330A	p.S777Y	VQARFKVTF	0.0333
C1orf222	ENST00000461752	c.G50C	p.G17A		-
C1orf222	ENST00000270720	c.G1709C	p.G570A		-
GABRD	ENST00000378585	c.T940G	p.F314V	LDVYFWICY	0.41301
C1orf86	ENST00000378545	c.G269A	p.R90Q		-
RER1	ENST00000488353	c.A496C	p.I166L	MKRQIKHMI	-0.24846
RER1	ENST00000306256	c.A496C	p.I166L	MKRQIKHMI	-0.24846
PLCH2	ENST00000378488	c.G1108A	p.V370M		-
PLCH2	ENST00000449969	c.G1027A	p.V343M	GCRCVEVDC	0.1448
PLCH2	ENST00000378486	c.G1108A	p.V370M	GCRCVEVDC	0.1448
PLCH2	ENST00000278878	c.G472A	p.V158M	KSKGLLGID	0.04922
PLCH2	ENST00000343889	c.G649A	p.V217M		-
PRDM16	ENST00000270722	c.G700A	p.E234K	FRCDECDEL	0.12879
PRDM16	ENST00000378398	c.G703A	p.E235K		-
PRDM16	ENST00000378391	c.G700A	p.E234K	FRCDECDEL	0.12879
PRDM16	ENST00000511072	c.G703A	p.E235K	FRCDECDEL	0.12879
PRDM16	ENST00000514189	c.G703A	p.E235K	FRCDECDEL	0.12879
PRDM16	ENST00000509860	c.G127A	p.E43K	FRCDECDEL	0.12879
PRDM16	ENST00000512462	c.G148A	p.E50K		-
PRDM16	ENST00000441472	c.G700A	p.E234K		-
PRDM16	ENST00000442529	c.G700A	p.E234K		-
PRDM16	ENST00000270722	c.T1295C	p.F432S	CGQMFSTTS	-0.20059
PRDM16	ENST00000378398	c.T1298C	p.F433S		-
PRDM16	ENST00000378391	c.T1295C	p.F432S	CGQMFSTTS	-0.20059
PRDM16	ENST00000511072	c.T1298C	p.F433S	CGQMFSTTS	-0.20059
PRDM16	ENST00000514189	c.T1298C	p.F433S	CGQMFSTTS	-0.20059
PRDM16	ENST00000509860	c.T722C	p.F241S	CGQMFSTTS	-0.20059
PRDM16	ENST00000512462	c.T743C	p.F248S		-
PRDM16	ENST00000441472	c.T1295C	p.F432S		-
PRDM16	ENST00000442529	c.T1295C	p.F432S		-
CCDC27	ENST00000462521	c.C572T	p.S191L	ASASSITCG	-0.18833
CEP104	ENST00000378230	c.C1366T	p.L456F	EDALLALSK	-0.07845
NPHP4	ENST00000378156	c.G2719A	p.E907K	DVSRESDAT	-0.01827
KCNAB2	ENST00000378083	c.C606G	p.D202E	PMEGDPFSS	0.0799
ZBTB48	ENST00000377674	c.C1696T	p.R566C	VEQLRVHVR	0.09192
KLHL21	ENST00000467612	c.G381T	p.K127N	NEWDKIPSM	-0.09652
KLHL21	ENST00000496707	c.G381T	p.K127N	NEWDKIPSM	-0.09652
KLHL21	ENST00000463043	c.G381T	p.K127N	NEWDKIPSM	-0.09652
KLHL21	ENST00000377658	c.G1482T	p.K494N	NEWDKIPSM	-0.09652
KLHL21	ENST00000377663	c.G1482T	p.K494N	NEWDKIPSM	-0.09652
CAMTA1	ENST00000439411	c.C2319A	p.F773L		-
CAMTA1	ENST00000303635	c.C2319A	p.F773L	FSNQFSDLI	-0.14815
PARK7	ENST00000493678	c.C494T	p.A165V	SFEFALAIV	0.28874
PARK7	ENST00000377493	c.C434T	p.A145V	SFEFALAIV	0.28874
PARK7	ENST00000493373	c.C494T	p.A165V	SFEFALAIV	0.28874
PARK7	ENST00000469225	c.C407T	p.A136V	SFEFALAIV	0.28874
PARK7	ENST00000338639	c.C494T	p.A165V	SFEFALAIV	0.28874
PARK7	ENST00000377491	c.C494T	p.A165V	SFEFALAIV	0.28874
PARK7	ENST00000377488	c.C494T	p.A165V	SFEFALAIV	0.28874
RERE	ENST00000400908	c.G1123A	p.D375N	ESGYDAGKA	-0.03169
RERE	ENST00000400907	c.G1123A	p.D375N	ESGYDAGKA	-0.03169
RERE	ENST00000377464	c.G319A	p.D107N	ESGYDAGKA	-0.03169
RERE	ENST00000464972	c.G169A	p.D57N	ESGYDAGKA	-0.03169
RERE	ENST00000337907	c.G1123A	p.D375N	ESGYDAGKA	-0.03169
CA6	ENST00000377442	c.G139T	p.A47S	TVYIAQQMH	-0.13858
CA6	ENST00000549778	c.G223T	p.A75S	TVYIAQQMH	-0.13858
CA6	ENST00000377436	c.G319T	p.A107S	TVYIAQQMH	-0.13858
CA6	ENST00000377443	c.G319T	p.A107S	TVYIAQQMH	-0.13858
CA6	ENST00000377442	c.G327T	p.K109N	FVEVKNYPE	-0.15165
CA6	ENST00000549778	c.G411T	p.K137N	FVEVKNYPE	-0.15165
CA6	ENST00000377436	c.G507T	p.K169N	FVEVKNYPE	-0.15165
CA6	ENST00000377443	c.G507T	p.K169N	FVEVKNYPE	-0.15165
SLC2A5	ENST00000479813	c.C425A	p.S142Y	CAGVSSNVV	-0.24563
SLC2A5	ENST00000377424	c.C425A	p.S142Y	CAGVSSNVV	-0.24563
SLC2A5	ENST00000487835	c.C425A	p.S142Y	CAGVSSNVV	-0.24563
SLC2A5	ENST00000377414	c.C425A	p.S142Y	CAGVSSNVV	-0.24563
SLC2A5	ENST00000535586	c.C80A	p.S27Y		-
SLC2A5	ENST00000484798	c.C425A	p.S142Y	CAGVSSNVV	-0.24563
SLC2A5	ENST00000536305	c.C248A	p.S83Y		-
SLC2A5	ENST00000474145	c.C425A	p.S142Y	CAGVSSNVV	-0.24563
SLC2A5	ENST00000486632	c.C425A	p.S142Y	CAGVSSNVV	-0.24563
PIK3CD	ENST00000377346	c.C1262T	p.A421V	PIAWANLML	0.15564
PIK3CD	ENST00000536656	c.C1157T	p.A386V	PIAWANLML	0.15564
PIK3CD	ENST00000361110	c.C1157T	p.A386V	PIAWANLML	0.15564
PIK3CD	ENST00000543390	c.C263T	p.A88V	DEQRRLCDV	0.0219
CLSTN1	ENST00000377298	c.C1855T	p.R619C	TPGIRRLKI	0.10868
CLSTN1	ENST00000361311	c.C1825T	p.R609C	TPGIRRLKI	0.10868
CLSTN1	ENST00000377288	c.C1798T	p.R600C		-
CLSTN1	ENST00000539822	c.C1798T	p.R600C		-
CLSTN1	ENST00000435891	c.C1258T	p.R420C	TPGIRRLKI	0.10868
RBP7	ENST00000315901	c.T285G	p.D95E		-
RBP7	ENST00000294435	c.T144G	p.D48E	EQNGDSFTI	0.01935
RBP7	ENST00000315901	c.C287A	p.S96Y		-
RBP7	ENST00000294435	c.C146A	p.S49Y	QNGDSFTIH	0.09294
RBP7	ENST00000315901	c.G481T	p.D161Y		-
RBP7	ENST00000294435	c.G340T	p.D114Y	WIEGDKLHL	-0.10526
KIF1B	ENST00000263934	c.G3737A	p.R1246Q	QGIQRRITV	0.16076
KIF1B	ENST00000377086	c.G3875A	p.R1292Q	QGIQRRITV	0.16076
KIF1B	ENST00000377081	c.G3875A	p.R1292Q	QGIQRRITV	0.16076
CASZ1	ENST00000344008	c.A1963G	p.K655E	YEECKYEGC	-0.13093
CASZ1	ENST00000377022	c.A1963G	p.K655E	YEECKYEGC	-0.13093
MASP2	ENST00000400897	c.C1058A	p.S353Y	QKDGSWDRP	0.13767
PTCHD2	ENST00000389575	c.T84G	p.F28L		-
PTCHD2	ENST00000294484	c.T84G	p.F28L	TGETFLGAQ	0.22658
MTHFR	ENST00000376585	c.G671A	p.R224Q	VKHIRSEFG	0.19199
MTHFR	ENST00000376590	c.G548A	p.R183Q	VKHIRSEFG	0.19199
MTHFR	ENST00000376592	c.G548A	p.R183Q	VKHIRSEFG	0.19199
MTHFR	ENST00000376583	c.G671A	p.R224Q	VKHIRSEFG	0.19199
MFN2	ENST00000444836	c.A1019C	p.N340T	FEFQNFERR	0.14008
MFN2	ENST00000235329	c.A1019C	p.N340T	FEFQNFERR	0.14008
VPS13D	ENST00000356315	c.A3575C	p.K1192T		-
VPS13D	ENST00000358136	c.A3575C	p.K1192T		-
VPS13D	ENST00000356315	c.A5336C	p.K1779T		-
VPS13D	ENST00000358136	c.A5336C	p.K1779T		-
VPS13D	ENST00000356315	c.G6948T	p.K2316N		-
VPS13D	ENST00000358136	c.G6948T	p.K2316N		-
VPS13D	ENST00000356315	c.G9935T	p.R3312I		-
VPS13D	ENST00000358136	c.G10010T	p.R3337I		-
AADACL4	ENST00000376221	c.T1117C	p.Y373H	WYHLYDGFH	0.11362
AADACL4	ENST00000376221	c.T1202C	p.V401A	VNAVVSYIK	0.01335
PRAMEF12	ENST00000357726	c.G950A	p.S317N	SWCPSIRQL	-0.08848
HNRNPCL1	ENST00000317869	c.C485A	p.S162Y	SGFNSKSGK	-0.45243
PRAMEF18	ENST00000376126	c.G1035T	p.E345D		-
PRDM2	ENST00000311066	c.G197T	p.R66I	DKKKRSQVK	-0.46597
PRDM2	ENST00000484063	c.G197T	p.R66I	DKKKRSQVY	-0.46597
PRDM2	ENST00000235372	c.G197T	p.R66I	DKKKRSQVK	-0.46597
PRDM2	ENST00000376048	c.G197T	p.R66I	DKKKRSQVK	-0.46597
PRDM2	ENST00000343137	c.G3424A	p.D1142N	GKGVDNMPE	-0.08663
PRDM2	ENST00000413440	c.G3424A	p.D1142N	GKGVDNMPE	-0.08663
PRDM2	ENST00000311066	c.G4027A	p.D1343N	GKGVDNMPE	-0.08663
PRDM2	ENST00000235372	c.G4027A	p.D1343N	GKGVDNMPE	-0.08663
PRDM2	ENST00000343137	c.C4082T	p.S1361L	KFAASVKSK	-0.34883
PRDM2	ENST00000413440	c.C4082T	p.S1361L	KFAASVKSK	-0.34883
PRDM2	ENST00000311066	c.C4685T	p.S1562L	KFAASVKSK	-0.34883
PRDM2	ENST00000235372	c.C4685T	p.S1562L	KFAASVKSK	-0.34883
PRDM2	ENST00000343137	c.C4274A	p.S1425Y	LQSKSTLAS	-0.38176
PRDM2	ENST00000413440	c.C4274A	p.S1425Y	LQSKSTLAS	-0.38176
PRDM2	ENST00000311066	c.C4877A	p.S1626Y	LQSKSTLAS	-0.38176
PRDM2	ENST00000235372	c.C4877A	p.S1626Y	LQSKSTLAS	-0.38176
KAZN	ENST00000376030	c.A2202C	p.K734N	GFSSKDPDF	-0.40569
KAZN	ENST00000376030	c.G2288A	p.R763H	LEQCRLEGY	0.05241
CELA2A	ENST00000359621	c.A802C	p.N268H	SVIANN	-
DNAJC16	ENST00000375847	c.T2021G	p.F674C	YLLEFAQDA	0.16318
DDI2	ENST00000480945	c.G507T	p.E169D	SGDLEKFSR	-0.10732
DDI2	ENST00000320153	c.G162T	p.E54D	SGDLEKFSR	-0.10732
SPEN	ENST00000375759	c.G7212T	p.K2404N	SDLSKIPST	-0.36081
CLCNKB	ENST00000375679	c.C280A	p.L94I	LLRYLSWTV	0.05617
CLCNKB	ENST00000375679	c.A1915G	p.T639A	LSPETSLHE	-0.01124
CLCNKB	ENST00000375667	c.A1405G	p.T469A	LSPETSLHE	-0.01124
CLCNKB	ENST00000431772	c.A379G	p.T127A	LSPETSLHE	-0.01124
FAM131C	ENST00000375662	c.G45T	p.K15N	TSAHKNCPM	-0.22282
FBXO42	ENST00000375592	c.A728T	p.K243I	VIDDKMIVF	-0.20934
MST1L	ENST00000442552	c.G1297A	p.E433K		-
MST1L	ENST00000334998	c.G1297A	p.E433K		-
MST1L	ENST00000389184	c.G346T	p.D116Y		-
ATP13A2	ENST00000452699	c.C1993T	p.P665S	PETVPTDFA	0.167
ATP13A2	ENST00000503552	c.C418T	p.P140S	PETVPTDFA	0.167
ATP13A2	ENST00000341676	c.C1993T	p.P665S	PETVPTDFA	0.167
ATP13A2	ENST00000326735	c.C2008T	p.P670S	PETVPTDFA	0.167
ACTL8	ENST00000375406	c.G336T	p.K112N	PADRKKMLE	-0.5084
IGSF21	ENST00000251296	c.G1213A	p.E405K	RVPAELNGS	0.13717
TAS1R2	ENST00000375371	c.G2142T	p.K714N	PDDPKITIV	0.02184
IFFO2	ENST00000355609	c.G126T	p.E42D	DVQMETCRR	-0.09552
IFFO2	ENST00000455833	c.G1413T	p.E471D	DVQMETCRR	-0.09552
UBR4	ENST00000375217	c.C2284A	p.L762I		-
UBR4	ENST00000375254	c.C2284A	p.L762I	SRLLLIWQH	0.21898
UBR4	ENST00000375226	c.C2284A	p.L762I		-
UBR4	ENST00000375267	c.C2284A	p.L762I		-
CAPZB	ENST00000264202	c.A830C	p.N277T		-
CAPZB	ENST00000375142	c.A830C	p.N277T	IQPDN	-
OTUD3	ENST00000375120	c.A1004C	p.K335T	NKANKNQLA	-0.31414
PINK1	ENST00000321556	c.A541C	p.N181H	TLPQNLEVT	-0.02828
KIF17	ENST00000247986	c.C3069A	p.N1023K	KSKSNFGSE	-0.20063
KIF17	ENST00000375044	c.C2769A	p.N923K	KSKSNFGSE	-0.20063
KIF17	ENST00000400463	c.C3066A	p.N1022K	KSKSNFGSE	-0.20063
KIF17	ENST00000247986	c.C2566T	p.L856F	RDSMLLQQL	-0.41708
KIF17	ENST00000375044	c.C2266T	p.L756F	RDSMLLQQL	-0.41708
KIF17	ENST00000400463	c.C2566T	p.L856F	RDSMLLQQL	-0.41708
KIF17	ENST00000247986	c.C1604A	p.S535Y	KSEISLGSS	-0.07318
KIF17	ENST00000375044	c.C1304A	p.S435Y	KSEISLGSS	-0.07318
KIF17	ENST00000400463	c.C1604A	p.S535Y	KSEISLGSS	-0.07318
EIF4G3	ENST00000356916	c.A1105G	p.K369E	NLINEINGV	0.27381
EIF4G3	ENST00000374927	c.A727G	p.K243E		-
EIF4G3	ENST00000400422	c.A727G	p.K243E	SGEKKEQEG	-0.33951
EIF4G3	ENST00000264211	c.A727G	p.K243E	LSGEKKEQE	-0.28443
EIF4G3	ENST00000374937	c.A745G	p.K249E		-
RAP1GAP	ENST00000290101	c.C1828A	p.P610T	KTPDSGHVS	-0.05906
RAP1GAP	ENST00000471600	c.C1636A	p.P546T	SPEMPTTKN	-0.2117
RAP1GAP	ENST00000374761	c.C1729A	p.P577T	SPEMPTTKN	-0.2117
RAP1GAP	ENST00000374765	c.C1636A	p.P546T	SPEMPTTKN	-0.2117
RAP1GAP	ENST00000542643	c.C1714A	p.P572T	SPEMPTTKN	-0.2117
RAP1GAP	ENST00000374763	c.C1891A	p.P631T	SPEMPTTKN	-0.2117
RAP1GAP	ENST00000290101	c.A61C	p.T21P	FPPPLKTEE	-0.1373
RAP1GAP	ENST00000359708	c.A61C	p.T21P		-
USP48	ENST00000527823	c.A29C	p.K10T	IQEEKDYEP	-0.00049
USP48	ENST00000421625	c.A410C	p.K137T	IQEEKDYEP	-0.00049
USP48	ENST00000400301	c.A410C	p.K137T	IQEEKDYEP	-0.00049
USP48	ENST00000529637	c.A410C	p.K137T	IQEEKDYEP	-0.00049
USP48	ENST00000308271	c.A410C	p.K137T	IQEEKDYEP	-0.00049
USP48	ENST00000532737	c.A29C	p.K10T	IQEEKDYEP	-0.00049
HSPG2	ENST00000412328	c.A170G	p.D57G		-
HSPG2	ENST00000439717	c.A131G	p.D44G		-
HSPG2	ENST00000374695	c.A233G	p.D78G	LGSGDFQMV	-0.08816
ZBTB40	ENST00000404138	c.C653A	p.A218D	SPSPAVQTF	-0.06298
ZBTB40	ENST00000374651	c.C653A	p.A218D	SPSPAVQTF	-0.06298
ZBTB40	ENST00000400239	c.C653A	p.A218D	SPSPAVQTF	-0.06298
ZBTB40	ENST00000375647	c.C653A	p.A218D	SPSPAVQTF	-0.06298
EPHA8	ENST00000538803	c.C110T	p.T37M	NLLDTSTIH	0.01131
EPHA8	ENST00000374644	c.C110T	p.T37M	NLLDTSTIH	0.01131
EPHA8	ENST00000166244	c.C110T	p.T37M	NLLDTSTIH	0.01131
C1QA	ENST00000402322	c.G658T	p.D220Y	WVEKDPKKG	-0.48134
C1QA	ENST00000438241	c.G658T	p.D220Y	WVEKDP	-
C1QA	ENST00000374642	c.G658T	p.D220Y	WVEKDPKKG	-0.48134
KDM1A	ENST00000400181	c.C2326T	p.R776C	VSRWRADPW	0.33916
KDM1A	ENST00000356634	c.C2254T	p.R752C	VSRWRADPW	0.33916
KDM1A	ENST00000542151	c.C2326T	p.R776C		-
LUZP1	ENST00000314174	c.C1268A	p.S423Y	RQVSSPSFT	-0.39583
LUZP1	ENST00000418342	c.C1268A	p.S423Y	RQVSSPSFT	-0.39583
LUZP1	ENST00000374623	c.C1268A	p.S423Y		-
LUZP1	ENST00000302291	c.C1268A	p.S423Y	RQVSSPSFT	-0.39583
HTR1D	ENST00000374619	c.T873G	p.I291M	ERKRISAAR	0.01183
HTR1D	ENST00000314113	c.T873G	p.I291M		-
ZNF436	ENST00000374608	c.C693A	p.F231L	CGKSFCRLS	-0.13602
ZNF436	ENST00000374609	c.C693A	p.F231L		-
ZNF436	ENST00000314011	c.C693A	p.F231L	CGKSFCRLS	-0.13602
ZNF436	ENST00000374608	c.G557T	p.R186I	IQHQRTHTG	0.03086
ZNF436	ENST00000374609	c.G557T	p.R186I		-
ZNF436	ENST00000314011	c.G557T	p.R186I	IQHQRTHTG	0.03086
TCEB3	ENST00000418390	c.G1338T	p.K446N	PRKKKKKIV	-0.80424
MYOM3	ENST00000329601	c.G590A	p.R197H		-
MYOM3	ENST00000374434	c.G590A	p.R197H	RIDPRLFRA	0.16504
MYOM3	ENST00000330966	c.G593A	p.R198H		-
NIPAL3	ENST00000003912	c.A785G	p.N262S	PGMQNMHDK	-0.3049
NIPAL3	ENST00000374399	c.A1031G	p.N344S	PGMQNMHDK	-0.3049
RHD	ENST00000342055	c.C410T	p.A137V	KVNLAQLVV	-0.06944
RHD	ENST00000357542	c.C410T	p.A137V	KVNLAQLVV	-0.06944
RHD	ENST00000417538	c.C410T	p.A137V	KVNLAQLVV	-0.06944
RHD	ENST00000423810	c.C410T	p.A137V	KVNLAQLVV	-0.06944
RHD	ENST00000328664	c.C410T	p.A137V	KVNLAQLVV	-0.06944
RHD	ENST00000568195	c.C410T	p.A137V	KVNLAQLVV	-0.06944
RHD	ENST00000454452	c.C410T	p.A137V	KVNLAQLVV	-0.06944
TMEM57	ENST00000374343	c.C1031A	p.P344H	NGSIPSSSS	-0.32259
TMEM57	ENST00000399766	c.G514T	p.A172S	ADLQASRQV	-0.26179
TMEM57	ENST00000399763	c.G121T	p.A41S		-
TMEM57	ENST00000374343	c.G1195T	p.A399S	ADLQASRQV	-0.26179
MTFR1L	ENST00000424294	c.T203G	p.I68S	DIAWIAADE	0.448
MTFR1L	ENST00000529116	c.T203G	p.I68S	DIAWIAADE	0.448
MTFR1L	ENST00000374301	c.T203G	p.I68S	DIAWIAADE	0.448
MTFR1L	ENST00000525713	c.T203G	p.I68S	DIAWIAADE	0.448
MTFR1L	ENST00000374307	c.T203G	p.I68S	DIAWIAADE	0.448
MTFR1L	ENST00000374300	c.T203G	p.I68S	DIAWIAADE	0.448
MTFR1L	ENST00000526894	c.T203G	p.I68S	DIAWIAADE	0.448
MTFR1L	ENST00000526158	c.T203G	p.I68S	DIAWIAADE	0.448
MTFR1L	ENST00000466284	c.T203G	p.I68S	DIAWIAADE	0.448
MTFR1L	ENST00000474295	c.T203G	p.I68S	DIAWIAADE	0.448
MTFR1L	ENST00000374303	c.T203G	p.I68S	DIAWIAADE	0.448
PAFAH2	ENST00000374284	c.C757T	p.R253W	ETQFRCAVA	0.13699
PAFAH2	ENST00000374282	c.C757T	p.R253W	ETQFRCAVA	0.13699
PAFAH2	ENST00000374284	c.C85T	p.L29F	EGQNLQGSF	-0.23201
PAFAH2	ENST00000374282	c.C85T	p.L29F	EGQNLQGSF	-0.23201
PAFAH2	ENST00000439092	c.C85T	p.L29F	EGQNLQGSF	-0.23201
PAFAH2	ENST00000441420	c.C85T	p.L29F	EGQNLQGSF	-0.23201
CNKSR1	ENST00000374253	c.G1447A	p.A483T	PFIFAADTL	0.27733
CNKSR1	ENST00000361530	c.G1426A	p.A476T	PFIFAADTL	0.27733
CNKSR1	ENST00000531191	c.G652A	p.A218T	PFIFAADTL	0.27733
CEP85	ENST00000252992	c.G160A	p.D54N	SSVADSGDT	-0.0398
CEP85	ENST00000476272	c.G160A	p.D54N	SSVADSGDT	-0.0398
LIN28A	ENST00000254231	c.T218C	p.F73S	PVDVFVHQS	0.16122
LIN28A	ENST00000326279	c.T218C	p.F73S	PVDVFVHQS	0.16122
LIN28A	ENST00000254231	c.C367T	p.R123W	GSERRPKGK	-0.03766
LIN28A	ENST00000326279	c.C367T	p.R123W	GSERRPKGK	-0.03766
ARID1A	ENST00000374152	c.C1850A	p.S617Y	KKSSSSTTT	-0.48156
ARID1A	ENST00000457599	c.C2999A	p.S1000Y	KKSSSSTTT	-0.48156
ARID1A	ENST00000324856	c.C2999A	p.S1000Y	KKSSSSTTT	-0.48156
ARID1A	ENST00000374152	c.G4743T	p.E1581D	HSKDETPLC	0.07052
ARID1A	ENST00000457599	c.G5241T	p.E1747D	HSKDETPLC	0.07052
ARID1A	ENST00000540690	c.G876T	p.E292D		-
ARID1A	ENST00000324856	c.G5892T	p.E1964D	HSKDETPLC	0.07052
PIGV	ENST00000078527	c.T645G	p.H215Q	GFLMHSQCQ	-0.43379
PIGV	ENST00000374145	c.T645G	p.H215Q	GFLMHSQCQ	-0.43379
GPATCH3	ENST00000361720	c.G1171T	p.D391Y	QRLRDGQED	0.06272
GPATCH3	ENST00000450844	c.G25T	p.D9Y	QRLRDGQED	0.06272
FGR	ENST00000374003	c.C269T	p.A90V	YDYEARTED	0.27763
FGR	ENST00000457296	c.C269T	p.A90V	YDYEARTED	0.27763
FGR	ENST00000374005	c.C269T	p.A90V	YDYEARTED	0.27763
FGR	ENST00000545953	c.C269T	p.A90V		-
FGR	ENST00000374004	c.C269T	p.A90V	YDYEARTED	0.27763
FGR	ENST00000399173	c.C269T	p.A90V	YDYEARTED	0.27763
RPA2	ENST00000313433	c.C427T	p.L143F	ISQLLSATL	-0.15959
RPA2	ENST00000373909	c.C187T	p.L63F	ISQLLSATL	-0.15959
RPA2	ENST00000373912	c.C163T	p.L55F	ISQLLSATL	-0.15959
RPA2	ENST00000444045	c.C175T	p.L59F	ISQLLSATL	-0.15959
DNAJC8	ENST00000263697	c.G361T	p.D121Y	KRALDVIQA	0.10664
OPRD1	ENST00000234961	c.G913A	p.A305T	HLCIALGYA	0.17052
PTPRU	ENST00000428026	c.G1709A	p.R570H	SVRARTGKG	0.04571
PTPRU	ENST00000323874	c.G1709A	p.R570H		-
PTPRU	ENST00000460170	c.G1709A	p.R570H	SVRARTGKG	0.04571
PTPRU	ENST00000356870	c.G1709A	p.R570H		-
PTPRU	ENST00000345512	c.G1709A	p.R570H	SVRARTGKG	0.04571
PTPRU	ENST00000373779	c.G1709A	p.R570H	SVRARTGKG	0.04571
PTPRU	ENST00000345512	c.G2321A	p.R774K	IRKGRDHYA	0.06052
TINAGL1	ENST00000271064	c.G962A	p.R321H	GRGKRQATA	-0.20894
TINAGL1	ENST00000457433	c.G869A	p.R290H	GRGKRQATA	-0.20894
COL16A1	ENST00000271069	c.C205T	p.R69C		-
COL16A1	ENST00000373668	c.C205T	p.R69C	IKKIRNPKG	-0.02713
COL16A1	ENST00000373672	c.C205T	p.R69C	IKKIRNPKG	-0.02713
KHDRBS1	ENST00000492989	c.C646A	p.L216I	VKKFLVPDM	0.07946
KHDRBS1	ENST00000327300	c.C763A	p.L255I	VKKFLVPDM	0.07946
TXLNA	ENST00000373610	c.G896A	p.R299H	NSKLRQENM	-0.05908
TXLNA	ENST00000373609	c.G896A	p.R299H	NSKLRQENM	-0.05908
LCK	ENST00000373557	c.A389G	p.E130G	FEKGEQLRI	-0.02656
LCK	ENST00000373564	c.A431G	p.E144G	FEKGEQLRI	-0.02656
LCK	ENST00000373562	c.A257G	p.E86G	FEKGEQLRI	-0.02656
LCK	ENST00000495610	c.A257G	p.E86G	FEKGEQLRI	-0.02656
LCK	ENST00000461712	c.A431G	p.E144G	FEKGEQLRI	-0.02656
LCK	ENST00000336890	c.A257G	p.E86G	FEKGEQLRI	-0.02656
LCK	ENST00000482949	c.A431G	p.E144G	FEKGEQLRI	-0.02656
LCK	ENST00000333070	c.A257G	p.E86G	FEKGEQLRI	-0.02656
HDAC1	ENST00000373548	c.C1260A	p.F420L	CEEEFSDSE	0.01358
HDAC1	ENST00000373541	c.C681A	p.F227L		-
S100PBP	ENST00000530710	c.G291T	p.E97D	DTPREKNSS	-0.15914
S100PBP	ENST00000531256	c.G291T	p.E97D	DTPREKNSS	-0.15914
S100PBP	ENST00000482212	c.G291T	p.E97D	DTPREKNSS	-0.15914
S100PBP	ENST00000373475	c.G291T	p.E97D	DTPREKNSS	-0.15914
S100PBP	ENST00000526230	c.G291T	p.E97D	DTPREKNSS	-0.15914
S100PBP	ENST00000373476	c.G291T	p.E97D	DTPREKNSS	-0.15914
S100PBP	ENST00000398243	c.G291T	p.E97D		-
FNDC5	ENST00000373471	c.G253A	p.V85M	QEVNTTTRS	0.14423
RNF19B	ENST00000235150	c.G1354A	p.G452R	STANGKGVK	-0.11109
RNF19B	ENST00000373456	c.G1357A	p.G453R	STANGKGVK	-0.11109
RNF19B	ENST00000356990	c.G1354A	p.G452R	STANGKGVK	-0.11109
PHC2	ENST00000373418	c.T355G	p.F119V	FAYKFKRSK	-0.36018
PHC2	ENST00000419414	c.T1963G	p.F655V		-
PHC2	ENST00000257118	c.T1960G	p.F654V	FAYKFKRSK	-0.36018
PHC2	ENST00000373416	c.T355G	p.F119V		-
PHC2	ENST00000431992	c.T1873G	p.F625V	DFAYKFKRS	-0.24258
PHC2	ENST00000373422	c.T778G	p.F260V	FAYKFKRSK	-0.36018
CSMD2	ENST00000241312	c.T7787C	p.V2596A	TCPDVSSIS	-0.15867
CSMD2	ENST00000373381	c.T7781C	p.V2594A	TCPDVSSIS	-0.15867
CSMD2	ENST00000241312	c.A7640G	p.Y2547C	FGKEYTVGT	0.11833
CSMD2	ENST00000373381	c.A7634G	p.Y2545C	FGKEYTVGT	0.11833
CSMD2	ENST00000241312	c.C2297T	p.P766L	TILSPGWPG	0.03149
CSMD2	ENST00000373381	c.C2417T	p.P806L	TILSPGWPG	0.03149
ZMYM6	ENST00000373340	c.G1691T	p.R564L		-
ZMYM6	ENST00000487874	c.G1691T	p.R564L	DGCKRQGKL	-0.39054
ZMYM6	ENST00000357182	c.G1691T	p.R564L	DGCKRQGKL	-0.39054
KIAA0319L	ENST00000478463	c.G969T	p.K323N	ITLPKNEVQ	-0.12223
KIAA0319L	ENST00000373258	c.G969T	p.K323N		-
KIAA0319L	ENST00000482929	c.G1203T	p.K401N		-
KIAA0319L	ENST00000440579	c.G969T	p.K323N	ITLPKNEVQ	-0.12223
KIAA0319L	ENST00000325722	c.G969T	p.K323N	ITLPKNEVQ	-0.12223
KIAA0319L	ENST00000426982	c.G969T	p.K323N	ITLPKNEVQ	-0.12223
KIAA0319L	ENST00000478463	c.A343C	p.S115R	SRPQSCRAF	-0.26547
KIAA0319L	ENST00000373258	c.A343C	p.S115R		-
KIAA0319L	ENST00000469892	c.A343C	p.S115R	SRPQSCRAF	-0.26547
KIAA0319L	ENST00000482929	c.A577C	p.S193R	RGSPSDVVT	-0.14612
KIAA0319L	ENST00000494948	c.A343C	p.S115R	SRPQSCRAF	-0.26547
KIAA0319L	ENST00000440579	c.A343C	p.S115R	SRPQSCRAF	-0.26547
KIAA0319L	ENST00000325722	c.A343C	p.S115R	SRPQSCRAF	-0.26547
KIAA0319L	ENST00000426982	c.A343C	p.S115R	SRPQSCRAF	-0.26547
CLSPN	ENST00000373220	c.G338A	p.S113N	DSDESYMEK	-0.14633
CLSPN	ENST00000520551	c.G338A	p.S113N	DSDESYMEK	-0.14633
CLSPN	ENST00000318121	c.G338A	p.S113N	DSDESYMEK	-0.14633
CLSPN	ENST00000251195	c.G338A	p.S113N	DSDESYMEK	-0.14633
EIF2C4	ENST00000373210	c.A1027C	p.I343L	GQRCIKKLT	-0.29933
EIF2C1	ENST00000373204	c.T2213C	p.I738T	VDTNITHPF	0.19305
EIF2C1	ENST00000373206	c.T1988C	p.I663T	VDTNITHPF	0.19305
EIF2C3	ENST00000246314	c.A728C	p.K243T	DQLRKISKD	-0.30186
EIF2C3	ENST00000373191	c.A1430C	p.K477T	DQLRKISKD	-0.30186
MAP7D1	ENST00000373151	c.A1385C	p.K462T	ELSPKSKAR	-0.58973
MAP7D1	ENST00000373148	c.A23C	p.K8T		-
MAP7D1	ENST00000316156	c.A1274C	p.K425T	ELSPKSKAR	-0.58973
MAP7D1	ENST00000373150	c.A1289C	p.K430T	ELSPKSKAR	-0.58973
SH3D21	ENST00000453908	c.A643G	p.T215A	LSKTTEDKG	-0.00617
SH3D21	ENST00000505871	c.A310G	p.T104A	LSKTTEDKG	-0.00617
SH3D21	ENST00000426732	c.A295G	p.T99A		-
SH3D21	ENST00000373139	c.A643G	p.T215A	LSKTTEDKG	-0.00617
SH3D21	ENST00000480549	c.A163G	p.T55A	PPKTTEDKG	-0.00617
CSF3R	ENST00000338937	c.C352T	p.R118C		-
CSF3R	ENST00000373104	c.C352T	p.R118C	QVELRAGYP	0.13501
CSF3R	ENST00000361632	c.C352T	p.R118C	QVELRAGYP	0.13501
CSF3R	ENST00000373103	c.C352T	p.R118C	QVELRAGYP	0.13501
CSF3R	ENST00000440588	c.C352T	p.R118C		-
CSF3R	ENST00000373106	c.C352T	p.R118C	QVELRAGYP	0.13501
CSF3R	ENST00000331941	c.C352T	p.R118C	QVELRAGYP	0.13501
CSF3R	ENST00000418048	c.C352T	p.R118C		-
MEAF6	ENST00000373073	c.A386G	p.H129R	SPDFHNQEN	0.11115
MEAF6	ENST00000296214	c.A386G	p.H129R	SPDFHNQEN	0.11115
MEAF6	ENST00000448519	c.A386G	p.H129R	SPDFHNQEN	0.11115
MEAF6	ENST00000373074	c.A320G	p.H107R	SPDFHNQEN	0.11115
MEAF6	ENST00000373075	c.A386G	p.H129R	SPDFHNQEN	0.11115
MANEAL	ENST00000329006	c.C327A	p.F109L	ASNGFSFGS	0.10887
MANEAL	ENST00000525897	c.C411A	p.F137L	ASNGFSFGS	0.10887
MANEAL	ENST00000373045	c.C993A	p.F331L	ASNGFSFGS	0.10887
INPP5B	ENST00000373024	c.T1715C	p.L572P	YRKTLEEIV	0.21477
INPP5B	ENST00000373026	c.T1955C	p.L652P	YRKTLEEIV	0.21477
INPP5B	ENST00000373023	c.T1955C	p.L652P	YRKTLEEIV	0.21477
INPP5B	ENST00000373027	c.T1223C	p.L408P	YRKTLEEIV	0.21477
UTP11L	ENST00000373014	c.G454A	p.A152T	QFDVATHLQ	0.1442
UTP11L	ENST00000373014	c.G630T	p.K210N	IEREKKLFV	-0.23641
RRAGC	ENST00000373001	c.G467T	p.R156I	EALTRLHIT	0.18048
GJA9	ENST00000360786	c.A710C	p.K237T	LGFKKIKRG	-0.41548
GJA9	ENST00000357771	c.A710C	p.K237T	LGFKKIKRG	-0.41548
GJA9	ENST00000454994	c.A710C	p.K237T	LGFKKIKRG	-0.41548
MACF1	ENST00000545844	c.G3083A	p.R1028H		-
MACF1	ENST00000361689	c.G3083A	p.R1028H	ACKARFQHL	0.05111
MACF1	ENST00000567887	c.G3179A	p.R1060H	ACKARFQHL	0.05111
MACF1	ENST00000317713	c.G3083A	p.R1028H		-
MACF1	ENST00000539005	c.G3083A	p.R1028H		-
MACF1	ENST00000524432	c.G2957A	p.R986H	ACKARFQHL	0.05111
MACF1	ENST00000564288	c.G3068A	p.R1023H	ACKARFQHL	0.05111
MACF1	ENST00000530262	c.G3530A	p.R1177H	ACKARFQHL	0.05111
MACF1	ENST00000372915	c.G3083A	p.R1028H	ACKARFQHL	0.05111
MACF1	ENST00000567887	c.G6556T	p.D2186Y	VVDKDVFSV	-0.1472
MACF1	ENST00000289893	c.G1765T	p.D589Y	VVDKDVFSV	-0.1472
MACF1	ENST00000564288	c.G6445T	p.D2149Y	VVDKDVFSV	-0.1472
MACF1	ENST00000372915	c.G6460T	p.D2154Y	VVDKDVFSV	-0.1472
MACF1	ENST00000567887	c.A7249G	p.T2417A	PRTQTLCSV	-0.21876
MACF1	ENST00000289893	c.A2458G	p.T820A	PRTQTLCSV	-0.21876
MACF1	ENST00000564288	c.A7138G	p.T2380A	PRTQTLCSV	-0.21876
MACF1	ENST00000372915	c.A7153G	p.T2385A	PRTQTLCSV	-0.21876
MACF1	ENST00000567887	c.C7597T	p.R2533C	EEAVRLLTK	0.10752
MACF1	ENST00000289893	c.C2806T	p.R936C	EEAVRLLTK	0.10752
MACF1	ENST00000564288	c.C7486T	p.R2496C	EEAVRLLTK	0.10752
MACF1	ENST00000372915	c.C7501T	p.R2501C	EEAVRLLTK	0.10752
MACF1	ENST00000567887	c.C10309A	p.L3437M	ELQDLLCQA	-0.1497
MACF1	ENST00000289893	c.C5518A	p.L1840M	ELQDLLCQA	-0.1497
MACF1	ENST00000564288	c.C10198A	p.L3400M	ELQDLLCQA	-0.1497
MACF1	ENST00000372915	c.C10213A	p.L3405M	ELQDLLCQA	-0.1497
MACF1	ENST00000545844	c.A4658C	p.H1553P		-
MACF1	ENST00000361689	c.A4658C	p.H1553P	QNTCHQQLE	-0.22343
MACF1	ENST00000567887	c.A10955C	p.H3652P	QNTCHQQLE	-0.22343
MACF1	ENST00000317713	c.A4658C	p.H1553P		-
MACF1	ENST00000539005	c.A4658C	p.H1553P		-
MACF1	ENST00000289893	c.A6164C	p.H2055P	QNTCHQQLE	-0.22343
MACF1	ENST00000564288	c.A10844C	p.H3615P	QNTCHQQLE	-0.22343
MACF1	ENST00000530262	c.A5105C	p.H1702P	QNTCHQQLE	-0.22343
MACF1	ENST00000372915	c.A10859C	p.H3620P	QNTCHQQLE	-0.22343
KIAA0754	ENST00000530275	c.C1000T	p.L334F	MEAEGEWEE	0.48614
KIAA0754	ENST00000530275	c.T1253G	p.L418R	IPLDCDCVL	-0.03428
MACF1	ENST00000545844	c.C12124A	p.L4042I		-
MACF1	ENST00000361689	c.C12124A	p.L4042I	EIKFLDVLE	0.08624
MACF1	ENST00000567887	c.C18412A	p.L6138I	EIKFLDVLE	0.08624
MACF1	ENST00000317713	c.C12124A	p.L4042I		-
MACF1	ENST00000539005	c.C11734A	p.L3912I		-
MACF1	ENST00000289893	c.C13630A	p.L4544I	EIKFLDVLE	0.08624
MACF1	ENST00000564288	c.C18301A	p.L6101I	EIKFLDVLE	0.08624
MACF1	ENST00000372915	c.C17998A	p.L6000I	EIKFLDVLE	0.08624
NT5C1A	ENST00000235628	c.C792A	p.F264L	LQKKFYSKG	-0.4421
TRIT1	ENST00000372818	c.T482C	p.V161A	EDGLVLHKR	-0.0691
TRIT1	ENST00000316891	c.T482C	p.V161A	EDGLVLHKR	-0.0691
TRIT1	ENST00000372825	c.T242C	p.V81A		-
TRIT1	ENST00000441669	c.T224C	p.V75A	KVELEKEDG	0.0133
TRIT1	ENST00000046894	c.T482C	p.V161A		-
RLF	ENST00000372771	c.G2497A	p.D833N	NSNGDIKKS	-0.12912
ZMPSTE24	ENST00000372759	c.A1324G	p.N442D	LNKDNLGFP	0.03258
ZFP69B	ENST00000431552	c.C251A	p.T84N		-
ZFP69B	ENST00000411995	c.C458A	p.T153N	SKTKTKESA	-0.38176
ZFP69B	ENST00000361584	c.C152A	p.T51N	QDADETQGE	0.0911
ZFP69B	ENST00000484445	c.C372A	p.N124K	EQNKNQRVS	-0.26664
ZFP69B	ENST00000431552	c.G941T	p.R314I		-
ZFP69B	ENST00000411995	c.G1148T	p.R383I	IQHLRTHVR	0.1377
ZFP69B	ENST00000361584	c.G842T	p.R281I	KTFECNICE	0.16098
ZNF684	ENST00000372699	c.T296G	p.F99C	SKDNFLKSV	-0.17441
ZNF684	ENST00000372699	c.A506C	p.K169T	GKAFKKKFH	-0.3961
CTPS1	ENST00000372616	c.A1530C	p.E510D	GERMEIVEL	0.15622
CTPS1	ENST00000541520	c.A837C	p.E279D		-
CTPS1	ENST00000372621	c.A1530C	p.E510D	GERMEIVEL	0.15622
SCMH1	ENST00000372596	c.A889G	p.T297A	MQAPTVCIY	0.11046
SCMH1	ENST00000361191	c.A889G	p.T297A	MQAPTVCIY	0.11046
SCMH1	ENST00000397174	c.A1012G	p.T338A	TPEPDTSTV	-0.03746
SCMH1	ENST00000372595	c.A889G	p.T297A	MQAPTVCIY	0.11046
SCMH1	ENST00000456518	c.A598G	p.T200A	MQAPTVCIY	0.11046
SCMH1	ENST00000397171	c.A889G	p.T297A	MQAPTVCIY	0.11046
SCMH1	ENST00000326197	c.A1072G	p.T358A	MQAPTVCIY	0.11046
SCMH1	ENST00000402904	c.A1072G	p.T358A	LKQGHGGEV	0.147
SCMH1	ENST00000361705	c.A931G	p.T311A	MQAPTVCIY	0.11046
SCMH1	ENST00000337495	c.A1102G	p.T368A	MQAPTVCIY	0.11046
SCMH1	ENST00000372597	c.A931G	p.T311A	MQAPTVCIY	0.11046
HIVEP3	ENST00000372584	c.C6788A	p.T2263K	VSKFTLSSE	-0.16112
HIVEP3	ENST00000372583	c.C6791A	p.T2264K	VSKFTLSSE	-0.16112
HIVEP3	ENST00000429157	c.C6788A	p.T2263K		-
HIVEP3	ENST00000247584	c.C6791A	p.T2264K	VSKFTLSSE	-0.16112
HIVEP3	ENST00000372584	c.C5408T	p.S1803L	KHMKSKAHS	-0.58618
HIVEP3	ENST00000372583	c.C5408T	p.S1803L	KHMKSKAHS	-0.58618
HIVEP3	ENST00000429157	c.C5408T	p.S1803L		-
HIVEP3	ENST00000247584	c.C5408T	p.S1803L	KHMKSKAHS	-0.58618
HIVEP3	ENST00000372584	c.C58T	p.R20W	SPRKRLTKG	-0.25348
HIVEP3	ENST00000372583	c.C58T	p.R20W	SPRKRLTKG	-0.25348
HIVEP3	ENST00000429157	c.C58T	p.R20W		-
HIVEP3	ENST00000247584	c.C58T	p.R20W	SPRKRLTKG	-0.25348
FOXJ3	ENST00000372572	c.A1345C	p.N449H	QVSCNSGVS	-0.21726
FOXJ3	ENST00000372573	c.A1345C	p.N449H	QVSCNSGVS	-0.21726
FOXJ3	ENST00000361346	c.A1345C	p.N449H	QVSCNSGVS	-0.21726
FOXJ3	ENST00000361776	c.A1243C	p.N415H	QVSCNSGVS	-0.21726
FOXJ3	ENST00000545068	c.A1345C	p.N449H	QVSCNSGVS	-0.21726
FOXJ3	ENST00000372572	c.T343C	p.Y115H	NFPYYREAG	0.14516
FOXJ3	ENST00000454417	c.T214C	p.Y72H	NFPYYREAG	0.14516
FOXJ3	ENST00000372573	c.T343C	p.Y115H	NFPYYREAG	0.14516
FOXJ3	ENST00000361346	c.T343C	p.Y115H	NFPYYREAG	0.14516
FOXJ3	ENST00000445886	c.T343C	p.Y115H	NFPYYREAG	0.14516
FOXJ3	ENST00000361776	c.T343C	p.Y115H	NFPYYREAG	0.14516
FOXJ3	ENST00000545068	c.T343C	p.Y115H	NFPYYREAG	0.14516
RIMKLA	ENST00000431473	c.A253G	p.I85V	SDSDITVLR	0.16312
ZMYND12	ENST00000433602	c.G197A	p.R66Q		-
ZMYND12	ENST00000372565	c.G527A	p.R176Q	SLLHRNLGL	0.0837
CCDC30	ENST00000340612	c.G2177A	p.S726N	ESFASLQET	-0.13343
CCDC30	ENST00000428554	c.G2177A	p.S726N	ESFASLQET	-0.13343
CCDC30	ENST00000507855	c.G1544A	p.S515N	ESFASLQET	-0.13343
CCDC30	ENST00000390640	c.G1544A	p.S515N		-
CCDC30	ENST00000342022	c.G2177A	p.S726N	ESFASLQET	-0.13343
PPIH	ENST00000440068	c.C176T	p.T59I	NGDGTGVAS	0.1687
PPIH	ENST00000455203	c.C125T	p.T42I		-
PPIH	ENST00000304979	c.C254T	p.T85I	NGDGTGVAS	0.1687
PPIH	ENST00000461351	c.C11T	p.T4I	MGDGTGVAS	0.1687
PPIH	ENST00000372550	c.C125T	p.T42I	NGDGTGVAS	0.1687
LEPRE1	ENST00000236040	c.A2383G	p.N795D	GPLRNLPCP	-0.00912
LEPRE1	ENST00000296388	c.G1097A	p.R366Q	AKEYRQRSL	-0.08284
LEPRE1	ENST00000236040	c.G1097A	p.R366Q	AKEYRQRSL	-0.08284
LEPRE1	ENST00000397054	c.G1097A	p.R366Q	AKEYRQRSL	-0.08284
C1orf50	ENST00000372525	c.G283A	p.V95I	QARKVLEDA	-0.07298
C1orf50	ENST00000536543	c.G241A	p.E81K		-
WDR65	ENST00000528956	c.C322A	p.Q108K	DFQVQKFIS	-0.1353
WDR65	ENST00000372492	c.C322A	p.Q108K	DFQVQKFIS	-0.1353
WDR65	ENST00000529956	c.C322A	p.Q108K	DFQVQKFIS	-0.1353
WDR65	ENST00000528956	c.C538A	p.L180I	MFKLLRFAE	0.07842
WDR65	ENST00000372492	c.C538A	p.L180I	MFKLLRFAE	0.07842
WDR65	ENST00000528956	c.T1828C	p.F610L	GRMMFVGTS	-0.02956
WDR65	ENST00000372492	c.T1828C	p.F610L	GRMMFVGTS	-0.02956
MED8	ENST00000290663	c.G106A	p.E36K	KLENEYGRL	0.17885
MED8	ENST00000372457	c.G106A	p.E36K	KLENEYGRL	0.17885
SZT2	ENST00000562955	c.C5870A	p.A1957D	SDDYAADES	0.15563
SZT2	ENST00000372442	c.C3344A	p.A1115D		-
SZT2	ENST00000562955	c.C5927T	p.P1976L	MQFVPGHFS	0.19634
SZT2	ENST00000372442	c.C3401T	p.P1134L		-
SZT2	ENST00000562955	c.T6059C	p.V2020A	AFSVVNRKN	-0.06037
SZT2	ENST00000372442	c.T3533C	p.V1178A		-
SZT2	ENST00000562955	c.C6370A	p.L2124I	LVRVLCRRL	0.07071
SZT2	ENST00000372442	c.C3844A	p.L1282I		-
HYI	ENST00000372434	c.T458C	p.V153A	EMEAVFLEN	0.27141
HYI	ENST00000583037	c.T164C	p.V55A	AAREAGLRL	0.20843
HYI	ENST00000372425	c.T383C	p.V128A	EMEAVFLEN	0.27141
HYI	ENST00000486909	c.T383C	p.V128A	EMEAVFLEN	0.27141
HYI	ENST00000372432	c.T383C	p.V128A	EMEAVFLEN	0.27141
HYI	ENST00000372426	c.T239C	p.V80A		-
PTPRF	ENST00000359947	c.T2314C	p.W772R	AEAQWRPEE	0.2097
PTPRF	ENST00000372407	c.T76C	p.W26R	AEAQWRPEE	0.2097
PTPRF	ENST00000372414	c.T2314C	p.W772R		-
IPO13	ENST00000372343	c.G909T	p.E303D	NGDMETSHG	-0.15618
DMAP1	ENST00000440641	c.G649T	p.V217L	LKIPVFDAG	0.22402
DMAP1	ENST00000437511	c.G727T	p.V243L	LKIPVFDAG	0.22402
DMAP1	ENST00000361745	c.G649T	p.V217L	LKIPVFDAG	0.22402
DMAP1	ENST00000315913	c.G649T	p.V217L	LKIPVFDAG	0.22402
DMAP1	ENST00000446292	c.G649T	p.V217L	LKIPVFDAG	0.22402
DMAP1	ENST00000372289	c.G649T	p.V217L	LKIPVFDAG	0.22402
ERI3	ENST00000372257	c.G266A	p.R89Q	TGAARFSSY	-0.02361
ERI3	ENST00000457571	c.G260A	p.R87Q	TGAARFSSY	-0.02361
RNF220	ENST00000361799	c.C356A	p.A119D	SGVGAFRPF	0.233
RNF220	ENST00000372247	c.C356A	p.A119D	SGVGAFRPF	0.233
RNF220	ENST00000355387	c.C356A	p.A119D	SGVGAFRPF	0.233
KIF2C	ENST00000372218	c.A977G	p.Q326R		-
KIF2C	ENST00000452259	c.A977G	p.Q326R	SGKAQNASK	-0.21316
KIF2C	ENST00000372222	c.A761G	p.Q254R		-
KIF2C	ENST00000372217	c.A938G	p.Q313R	SGKAQNASK	-0.21316
KIF2C	ENST00000372224	c.A1100G	p.Q367R	SGKAQNASK	-0.21316
PTCH2	ENST00000372192	c.C2692T	p.R898C	GENLRIPPA	0.14658
PTCH2	ENST00000447098	c.C2692T	p.R898C	GENLRIPPA	0.14658
TESK2	ENST00000538496	c.G848A	p.R283Q		-
TESK2	ENST00000372084	c.G1010A	p.R337Q	IWLSRSQSD	-0.46982
TESK2	ENST00000372086	c.G1097A	p.R366Q	IWLSRSQSD	-0.46982
TESK2	ENST00000341771	c.G1010A	p.R337Q		-
NASP	ENST00000350030	c.G1942A	p.E648K	ELLPEIREK	0.3102
NASP	ENST00000537798	c.G1750A	p.E584K	ELLPEIREK	0.3102
NASP	ENST00000402363	c.G1948A	p.E650K		-
NASP	ENST00000351223	c.G925A	p.E309K	ELLPEIREK	0.3102
NASP	ENST00000528238	c.G733A	p.E245K	ELLPEIREK	0.3102
NASP	ENST00000372052	c.G844A	p.E282K	ELLPEIREK	0.3102
NASP	ENST00000350030	c.G2169T	p.E723D	KRKPEEESP	0.09843
NASP	ENST00000537798	c.G1977T	p.E659D	KRKPEEESP	0.09843
NASP	ENST00000402363	c.G2175T	p.E725D		-
NASP	ENST00000351223	c.G1152T	p.E384D	KRKPEEESP	0.09843
NASP	ENST00000372052	c.G1071T	p.E357D	KRKPEEESP	0.09843
GPBP1L1	ENST00000355105	c.T829G	p.S277A	TSPISVTKP	-0.08516
GPBP1L1	ENST00000290795	c.T829G	p.S277A	TSPISVTKP	-0.08516
GPBP1L1	ENST00000355105	c.A758C	p.K253T	PNAWKANRM	0.0872
GPBP1L1	ENST00000290795	c.A758C	p.K253T	PNAWKANRM	0.0872
IPP	ENST00000359942	c.G704T	p.R235I	LPPQRLLKY	-0.21556
IPP	ENST00000396478	c.G704T	p.R235I	LPPQRLLKY	-0.21556
IPP	ENST00000359942	c.A139C	p.S47R	VGQESFKAH	-0.14689
IPP	ENST00000396478	c.A139C	p.S47R	VGQESFKAH	-0.14689
MAST2	ENST00000361297	c.G416A	p.R139Q	SNLVRMRNQ	-0.03706
MAST2	ENST00000372009	c.G416A	p.R139Q	HGASLPSKK	-0.44063
MAST2	ENST00000372008	c.T974G	p.L325R	EFYHLLEAA	0.11747
MAST2	ENST00000361297	c.T1319G	p.L440R	EFYHLLEAA	0.11747
MAST2	ENST00000372009	c.T1109G	p.L370R	DTPEELFGQ	0.30281
PIK3R3	ENST00000420542	c.G734A	p.R245H	IERFRREGN	0.33802
PIK3R3	ENST00000372006	c.G734A	p.R245H	IERFRREGN	0.33802
PIK3R3	ENST00000540385	c.G872A	p.R291H	IERFRREGN	0.33802
PIK3R3	ENST00000262741	c.G734A	p.R245H	IERFRREGN	0.33802
PIK3R3	ENST00000340332	c.G626A	p.R209H		-
PIK3R3	ENST00000354242	c.G734A	p.R245H		-
PIK3R3	ENST00000423209	c.G734A	p.R245H	IERFRREGN	0.33802
TSPAN1	ENST00000372003	c.G535A	p.V179I	CNDNVTNTA	0.09465
LRRC41	ENST00000343304	c.G1282A	p.E428K	KEDGEEMEI	0.14335
UQCRH	ENST00000311672	c.G24T	p.K8N	EDEQKMLTE	-0.44604
DMBX1	ENST00000360032	c.G844A	p.E282K	YSSFEVGGP	0.24886
DMBX1	ENST00000371956	c.G859A	p.E287K	YSSFEVGGP	0.24886
MOB3C	ENST00000271139	c.C7T	p.R3C	CHMKRRNLF	-0.18682
EFCAB14	ENST00000544071	c.T410G	p.L137R		-
EFCAB14	ENST00000371933	c.T410G	p.L137R	KQKQLEKIE	-0.20735
CYP4Z1	ENST00000334194	c.T269C	p.F90S	PFTMFFSVH	-0.0554
STIL	ENST00000243182	c.G1108A	p.A370T		-
STIL	ENST00000447475	c.G967A	p.A323T	FFSKASKNF	-0.57411
STIL	ENST00000360380	c.G1108A	p.A370T	FFSKASKNF	-0.57411
STIL	ENST00000371877	c.G1108A	p.A370T	FFSKASKNF	-0.57411
STIL	ENST00000337817	c.G1108A	p.A370T	VSQKISKIQ	-0.38497
STIL	ENST00000396221	c.G1108A	p.A370T	FFSKASKNF	-0.57411
CMPK1	ENST00000371873	c.C363A	p.F121L	QKNKFLIDG	0.00974
CMPK1	ENST00000450808	c.C216A	p.F72L	QKNKFLIDG	0.00974
CMPK1	ENST00000371871	c.C363A	p.F121L	QKNKFLIDG	0.00974
SPATA6	ENST00000371847	c.G307A	p.E103K	STYDENTRD	0.17553
SPATA6	ENST00000371843	c.G307A	p.E103K	STYDENTRD	0.17553
SPATA6	ENST00000396199	c.G91A	p.E31K	DKEDIYLSI	0.07492
SPATA6	ENST00000371847	c.G256A	p.E86K	TAVFELIQL	0.2629
SPATA6	ENST00000371843	c.G256A	p.E86K	TAVFELIQL	0.2629
ELAVL4	ENST00000371821	c.C484T	p.R162C	SQYGRIITS	0.34358
ELAVL4	ENST00000448907	c.C478T	p.R160C	SQYGRIITS	0.34358
ELAVL4	ENST00000371824	c.C469T	p.R157C	SQYGRIITS	0.34358
ELAVL4	ENST00000357083	c.C520T	p.R174C	LYVSGLPKT	-0.26587
ELAVL4	ENST00000371823	c.C469T	p.R157C	SQYGRIITS	0.34358
ELAVL4	ENST00000371819	c.C484T	p.R162C	SQYGRIITS	0.34358
ELAVL4	ENST00000371827	c.C469T	p.R157C	SQYGRIITS	0.34358
ELAVL4	ENST00000371821	c.C834A	p.F278L	CPPRFSPIT	0.07515
ELAVL4	ENST00000448907	c.C786A	p.F262L	GVKRFSPIT	0.00875
ELAVL4	ENST00000371824	c.C777A	p.F259L	GVKRFSPIT	0.00875
ELAVL4	ENST00000357083	c.C828A	p.F276L	PLHHQAQRF	-0.10044
ELAVL4	ENST00000371823	c.C819A	p.F273L	CPPRFSPIT	0.07515
ELAVL4	ENST00000371819	c.C792A	p.F264L	GVKRFSPIT	0.00875
ELAVL4	ENST00000371827	c.C777A	p.F259L	GVKRFSPIT	0.00875
OSBPL9	ENST00000447887	c.G421T	p.D141Y	PSVQDFDKK	-0.07864
OSBPL9	ENST00000489990	c.G349T	p.D117Y	PSVQDFDKK	-0.07864
OSBPL9	ENST00000526917	c.G61T	p.D21Y	PSVQDFDKK	-0.07864
OSBPL9	ENST00000371714	c.G352T	p.D118Y	PSVQDFDKK	-0.07864
OSBPL9	ENST00000428468	c.G352T	p.D118Y	PSVQDFDKK	-0.07864
OSBPL9	ENST00000453295	c.G301T	p.D101Y	PSVQDFDKK	-0.07864
OSBPL9	ENST00000371710	c.G406T	p.D136Y		-
OSBPL9	ENST00000361556	c.G61T	p.D21Y	PSVQDFDKK	-0.07864
OSBPL9	ENST00000533884	c.G61T	p.D21Y	PSVQDFDKK	-0.07864
OSBPL9	ENST00000530544	c.G148T	p.D50Y		-
OSBPL9	ENST00000337809	c.G406T	p.D136Y		-
RAB3B	ENST00000371655	c.G614A	p.R205H	SKNTRLSDT	-0.04974
RAB3B	ENST00000537650	c.G614A	p.R205H		-
TXNDC12	ENST00000371626	c.T264A	p.N88K	ELSHNFVMV	0.01499
ZFYVE9	ENST00000357206	c.G1479T	p.K493N	SFVPKTLPS	-0.18706
ZFYVE9	ENST00000287727	c.G1479T	p.K493N	SFVPKTLPS	-0.18706
ZFYVE9	ENST00000361625	c.G1479T	p.K493N		-
ZFYVE9	ENST00000371591	c.G1479T	p.K493N	SFVPKTLPS	-0.18706
ZFYVE9	ENST00000357206	c.G1965T	p.E655D	SYEAEISTR	0.17771
ZFYVE9	ENST00000287727	c.G1965T	p.E655D	SYEAEISTR	0.17771
ZFYVE9	ENST00000361625	c.G1965T	p.E655D		-
ZFYVE9	ENST00000371591	c.G1965T	p.E655D	SYEAEISTR	0.17771
GPX7	ENST00000361314	c.G217T	p.D73Y	QLQRDLGPH	0.04776
ZYG11A	ENST00000371528	c.G170T	p.R57I	LCSERPDGT	0.12553
LRP8	ENST00000306052	c.T2657G	p.I886S	RTAQIGHVY	0.10906
LRP8	ENST00000371454	c.T2657G	p.I886S	RTAQIGHVY	0.10906
LRP8	ENST00000354412	c.T2045G	p.I682S	RTAQIGHVY	0.10906
LRP8	ENST00000347547	c.T2147G	p.I716S	RTAQIGHVY	0.10906
LRP8	ENST00000465675	c.T1316G	p.I439S	RTAQIGHVY	0.10906
GLIS1	ENST00000312233	c.C1244T	p.S415L	NGLASGLLP	-0.10927
TMEM48	ENST00000234725	c.G1462A	p.D488N		-
TMEM48	ENST00000371429	c.G1807A	p.D603N	QEAVDKYFK	-0.06188
TMEM48	ENST00000537333	c.G802A	p.D268N		-
TMEM59	ENST00000371341	c.G124A	p.D42N	YLQADDGKI	-0.05315
TMEM59	ENST00000234831	c.G517A	p.D173N	YLQADDGKI	-0.05315
TMEM59	ENST00000452421	c.G550A	p.D184N	YLQADDGKI	-0.05315
TMEM59	ENST00000371344	c.G124A	p.D42N	YLQADDGKI	-0.05315
TMEM59	ENST00000371348	c.G124A	p.D42N	YLQADDGKI	-0.05315
TMEM59	ENST00000440019	c.G124A	p.D42N	YLQADDGKI	-0.05315
TMEM59	ENST00000420738	c.G124A	p.D42N	YLQADDGKI	-0.05315
TCEANC2	ENST00000371331	c.T92C	p.M31T	SPLTMDKFV	-0.22826
TCEANC2	ENST00000234827	c.T2C	p.M1T	THKKMDKFV	-0.55072
ACOT11	ENST00000371316	c.G1405A	p.D469N	VDEDDAIYH	0.22341
ACOT11	ENST00000343744	c.G1405A	p.D469N	VDEDDAIYH	0.22341
MROH7	ENST00000339553	c.T856G	p.S286A	GHSRSDLSV	-0.24786
MROH7	ENST00000421030	c.T856G	p.S286A	GHSRSDLSV	-0.24786
MROH7	ENST00000422659	c.T856G	p.S286A	GHSRSDLSV	-0.24786
MROH7	ENST00000414150	c.T856G	p.S286A	GHSRSDLSV	-0.24786
MROH7	ENST00000413188	c.T856G	p.S286A	GHSRSDLSV	-0.24786
MROH7	ENST00000438846	c.T856G	p.S286A	GHSRSDLSV	-0.24786
MROH7	ENST00000425300	c.T856G	p.S286A	GHSRSDLSV	-0.24786
MROH7	ENST00000440047	c.T856G	p.S286A	GHSRSDLSV	-0.24786
MROH7	ENST00000395690	c.T856G	p.S286A	GHSRSDLSV	-0.24786
C1orf177	ENST00000358193	c.C460T	p.R154C	SGEVRFRGL	0.29812
C1orf177	ENST00000371273	c.C460T	p.R154C	SGEVRFRGL	0.29812
DHCR24	ENST00000371269	c.A1126G	p.K376E	ETLRKLYEQ	-0.11658
DHCR24	ENST00000535035	c.A1003G	p.K335E	QPGLVHPKG	-0.06487
DHCR24	ENST00000537443	c.A478G	p.K160E		-
DHCR24	ENST00000371269	c.T1025G	p.I342S	ELQDIIPFG	0.29864
DHCR24	ENST00000535035	c.T902G	p.I301S	DMLVPMKCL	-0.35166
DHCR24	ENST00000537443	c.T377G	p.I126S		-
TMEM61	ENST00000371268	c.A541C	p.S181R	YESISLALD	-0.06478
USP24	ENST00000407756	c.T5953G	p.L1985V		-
USP24	ENST00000294383	c.T6433G	p.L2145V	FVLSLASLN	-0.29014
PRKAA2	ENST00000371244	c.A614C	p.Y205S	GVILYALLC	0.04943
C1orf168	ENST00000343433	c.G1934T	p.R645I	LEKNRMKRE	-0.34317
C8B	ENST00000543257	c.G1089T	p.K363N	KDRNKRDTM	-0.10959
C8B	ENST00000535057	c.G1059T	p.K353N	KDRNKRDTM	-0.10959
C8B	ENST00000371237	c.G1245T	p.K415N	KDRNKRDTM	-0.10959
C8B	ENST00000543257	c.C467T	p.T156M	YILNTRFRK	0.20545
C8B	ENST00000535057	c.C437T	p.T146M	YILNTRFRK	0.20545
C8B	ENST00000371237	c.C623T	p.T208M	YILNTRFRK	0.20545
HOOK1	ENST00000395561	c.A1832G	p.K611R		-
HOOK1	ENST00000371208	c.A1958G	p.K653R	ESECKVAKF	-0.28587
CYP2J2	ENST00000371204	c.A1403C	p.K468T	SLMQKFTFR	-0.1722
CYP2J2	ENST00000371204	c.G797T	p.R266I	IDKHRKDWN	-0.04191
NFIA	ENST00000371184	c.G90T	p.W30C	FAYTWFNLQ	0.35182
NFIA	ENST00000371191	c.G159T	p.W53C	FAYTWFNLQ	0.35182
NFIA	ENST00000485903	c.G90T	p.W30C	FAYTWFNLQ	0.35182
NFIA	ENST00000371189	c.G225T	p.W75C	FAYTWFNLQ	0.35182
NFIA	ENST00000403491	c.G90T	p.W30C	FAYTWFNLQ	0.35182
NFIA	ENST00000407417	c.G66T	p.W22C	FAYTWFNLQ	0.35182
NFIA	ENST00000371185	c.G90T	p.W30C	FAYTWFNLQ	0.35182
NFIA	ENST00000371187	c.G90T	p.W30C	FAYTWFNLQ	0.35182
L1TD1	ENST00000498273	c.A407C	p.K136T	NLTFKLEVN	0.01858
DOCK7	ENST00000251157	c.G6217T	p.G2073W	KNKSLIGPD	-0.09987
DOCK7	ENST00000340370	c.G6157T	p.G2053W	KSLIGPDQK	0.10392
DOCK7	ENST00000251157	c.C5779A	p.L1927I	FDKNYNLRR	-0.06532
DOCK7	ENST00000340370	c.C5719A	p.L1907I	KNYNLRRFM	0.14229
DOCK7	ENST00000251157	c.C1910A	p.P637H	KVKLPATLT	-0.02885
DOCK7	ENST00000340370	c.C1910A	p.P637H	KVKLPATLT	-0.02885
ANGPTL3	ENST00000371129	c.A221C	p.K74T	DIFQKLNIF	-0.2267
FOXD3	ENST00000371116	c.A590G	p.D197G	LSLNDCFVK	0.08366
ITGB3BP	ENST00000271002	c.G191T	p.R64I	SNEKRKKLN	-0.52558
ITGB3BP	ENST00000371092	c.G308T	p.R103I	SNEKRKKLN	-0.52558
ITGB3BP	ENST00000283568	c.G191T	p.R64I		-
ITGB3BP	ENST00000489099	c.G191T	p.R64I	SNEKRKKLN	-0.52558
ROR1	ENST00000545203	c.T845G	p.F282C	QCQPWNSQY	-0.04645
ROR1	ENST00000371079	c.T2492G	p.F831C	GYAAFPAAH	0.21151
UBE2U	ENST00000371076	c.C413A	p.S138Y	VKDESLYRT	-0.03647
UBE2U	ENST00000371077	c.C413A	p.S138Y	VKDESLYRT	-0.03647
RAVER2	ENST00000371072	c.G394T	p.D132Y	FRGKDLIVQ	-0.0584
RAVER2	ENST00000294428	c.G394T	p.D132Y	FRGKDLIVQ	-0.0584
LEPR	ENST00000349533	c.C350A	p.S117Y	STVNSLVFQ	-0.06141
LEPR	ENST00000371058	c.C350A	p.S117Y	STVNSLVFQ	-0.06141
LEPR	ENST00000371060	c.C350A	p.S117Y	STVNSLVFQ	-0.06141
LEPR	ENST00000344610	c.C350A	p.S117Y	STVNSLVFQ	-0.06141
LEPR	ENST00000371059	c.C350A	p.S117Y	STVNSLVFQ	-0.06141
LEPR	ENST00000349533	c.T469G	p.Y157D	RNYNYKVHL	-0.16057
LEPR	ENST00000371058	c.T469G	p.Y157D	RNYNYKVHL	-0.16057
LEPR	ENST00000371060	c.T469G	p.Y157D	RNYNYKVHL	-0.16057
LEPR	ENST00000344610	c.T469G	p.Y157D	RNYNYKVHL	-0.16057
LEPR	ENST00000371059	c.T469G	p.Y157D	RNYNYKVHL	-0.16057
SGIP1	ENST00000371039	c.G273T	p.K91N	EESHKKFNI	-0.33913
SGIP1	ENST00000424320	c.G345T	p.K115N	EESHKKFNI	-0.33913
SGIP1	ENST00000371036	c.G270T	p.K90N		-
SGIP1	ENST00000371035	c.G216T	p.K72N		-
SGIP1	ENST00000371037	c.G345T	p.K115N	EESHKKFNI	-0.33913
SGIP1	ENST00000237247	c.G357T	p.K119N	EESHKKFNI	-0.33913
WDR78	ENST00000431318	c.T5C	p.V2A		-
WDR78	ENST00000371023	c.T767C	p.V256A	PTVMVSVES	-0.18549
WDR78	ENST00000464352	c.T65C	p.V22A	PTVMVSVES	-0.18549
WDR78	ENST00000371022	c.T767C	p.V256A	PTVMVSVES	-0.18549
WDR78	ENST00000371026	c.T767C	p.V256A	PTVMVSVES	-0.18549
MIER1	ENST00000401041	c.T1562G	p.F521C	NENDFDEKS	0.1136
MIER1	ENST00000355356	c.T1403G	p.F468C	NENDFDEKS	0.1136
MIER1	ENST00000357692	c.T1454G	p.F485C	NENDFDEKS	0.1136
IL12RB2	ENST00000262345	c.C260A	p.S87Y	HSLNSQVTG	-0.22273
IL12RB2	ENST00000371000	c.C260A	p.S87Y	HSLNSQVTG	-0.22273
IL12RB2	ENST00000541374	c.C260A	p.S87Y	HSLNSQVTG	-0.22273
IL12RB2	ENST00000544434	c.C260A	p.S87Y	HSLNSQVTG	-0.22273
LRRC7	ENST00000035383	c.C839A	p.T280N	KKLTTLKVD	-0.09506
LRRC7	ENST00000310961	c.C854A	p.T285N	KKLTTLKVD	-0.09506
LRRC7	ENST00000035383	c.C2159A	p.S720Y	AVHNSLWGN	0.03919
LRRC7	ENST00000310961	c.C2174A	p.S725Y	AVHNSLWGN	0.03919
LRRC40	ENST00000370952	c.G617T	p.S206I	LNLSSNELK	-0.25924
ANKRD13C	ENST00000370944	c.G32T	p.R11M	RSLRRDHKP	0.02106
ANKRD13C	ENST00000262346	c.G32T	p.R11M	RSLRRDHKP	0.02106
CTH	ENST00000370938	c.A530C	p.H177P	AHIVHKHGD	-0.03966
CTH	ENST00000411986	c.A434C	p.H145P	AHIVHKHGD	-0.03966
CTH	ENST00000370938	c.C743A	p.S248Y	GAVPSPIDC	-0.04402
CTH	ENST00000346806	c.C611A	p.S204Y	GAVPSPIDC	-0.04402
CTH	ENST00000411986	c.C647A	p.S216Y	GAVPSPIDC	-0.04402
ZRANB2	ENST00000254821	c.C710T	p.S237L	SSSSSQSRS	-0.59969
ZRANB2	ENST00000370920	c.C710T	p.S237L	SSSSSQSRS	-0.59969
NEGR1	ENST00000357731	c.C512A	p.S171Y	EPSISWRHI	0.19021
NEGR1	ENST00000434200	c.C506A	p.S169Y	VVNFAPTIQ	0.25388
NEGR1	ENST00000306821	c.C128A	p.S43Y	EPSISWRHI	0.19021
NEGR1	ENST00000357731	c.G254T	p.W85L	GGDKWSVDP	-0.10203
NEGR1	ENST00000434200	c.G248T	p.W83L	TVQVPPKIY	-0.12154
LRRIQ3	ENST00000354431	c.A1870C	p.K624Q	NGLIK	-
LRRIQ3	ENST00000395089	c.A1870C	p.K624Q	NGLIK	-
LRRIQ3	ENST00000354431	c.A272C	p.K91T	LPNTKFWNG	0.12032
LRRIQ3	ENST00000395089	c.A272C	p.K91T	LPNTKFWNG	0.12032
LRRIQ3	ENST00000370911	c.A272C	p.K91T	LPNTKFWNG	0.12032
LRRIQ3	ENST00000415760	c.A272C	p.K91T	LPNTKFWNG	0.12032
FPGT	ENST00000534056	c.C714A	p.F238L	KLLQFFGVC	0.15676
FPGT	ENST00000370898	c.C1476A	p.F492L	DNLKKSVKT	-0.67749
LRRC53	ENST00000416014	c.C794T	p.S265F		-
LRRC53	ENST00000294635	c.C794T	p.S265F	VLRLSETNC	-0.03223
FPGT-TNNI3K	ENST00000557284	c.A2652C	p.Q884H	RFELEYALN	0.1419
FPGT-TNNI3K	ENST00000326637	c.A2349C	p.Q783H	AALSQSAGQ	-0.38578
FPGT-TNNI3K	ENST00000370891	c.A2652C	p.Q884H		-
C1orf173	ENST00000326665	c.G4320T	p.K1440N	ALERKTSGL	-0.2087
C1orf173	ENST00000326665	c.C2764A	p.L922M	EVAALREAA	0.19735
C1orf173	ENST00000420661	c.G1450A	p.A484T	TQEIAEGLS	0.32089
C1orf173	ENST00000326665	c.G2041A	p.A681T	TQEIAEGLS	0.32089
LHX8	ENST00000294638	c.C689T	p.T230I	KRARTSFTA	0.06833
LHX8	ENST00000356261	c.C659T	p.T220I	KRARTSFTA	0.06833
SLC44A5	ENST00000370859	c.C2037A	p.F679L	VETIFICFL	0.4087
SLC44A5	ENST00000370855	c.C2037A	p.F679L	VETIFICFC	0.4087
SLC44A5	ENST00000535611	c.C1647A	p.F549L		-
SLC44A5	ENST00000370859	c.G1087A	p.A363T	EGSKAIGYV	-0.08088
SLC44A5	ENST00000370855	c.G1087A	p.A363T	EGSKAIGYV	-0.08088
SLC44A5	ENST00000535611	c.G697A	p.A233T		-
SLC44A5	ENST00000370859	c.G313A	p.V105M	TSPSVLLNL	-0.15345
SLC44A5	ENST00000370855	c.G313A	p.V105M	TSPSVLLNL	-0.15345
RABGGTB	ENST00000319942	c.C635A	p.S212Y	HQVNSDLLG	-0.14917
RABGGTB	ENST00000535300	c.C113A	p.S38Y		-
RABGGTB	ENST00000319942	c.G761T	p.R254I	KIIGRLHWI	0.27398
RABGGTB	ENST00000535300	c.G239T	p.R80I		-
ASB17	ENST00000284142	c.G370T	p.D124Y	DYVQDRSCN	-0.20396
ST6GALNAC3	ENST00000328299	c.T890G	p.F297C	HRIIFTHPN	0.34848
PIGK	ENST00000370812	c.T350C	p.V117A	YGDDVEVDY	0.21177
PIGK	ENST00000359130	c.T350C	p.V117A	YGDDVEVDY	0.21177
ZZZ3	ENST00000370801	c.A1339C	p.N447H	DSQNNGSEG	-0.09963
ZZZ3	ENST00000370801	c.G494A	p.R165Q	KRACRCLIL	0.0265
USP33	ENST00000370794	c.A2531C	p.N844T	GPIDNTKIA	-0.00848
USP33	ENST00000370793	c.A2624C	p.N875T	GPIDNTKIA	-0.00848
USP33	ENST00000357428	c.A2624C	p.N875T	GPIDNTKIA	-0.00848
USP33	ENST00000370794	c.A2461G	p.M821V	YCISMQWFR	-0.14797
USP33	ENST00000370793	c.A2554G	p.M852V	YCISMQWFR	-0.14797
USP33	ENST00000357428	c.A2554G	p.M852V	YCISMQWFR	-0.14797
USP33	ENST00000370794	c.G2170A	p.E724K	KTFAEPGPI	0.18655
USP33	ENST00000370793	c.G2263A	p.E755K	KTFAEPGPI	0.18655
USP33	ENST00000357428	c.G2263A	p.E755K	KTFAEPGPI	0.18655
USP33	ENST00000370792	c.G2239A	p.E747K	KTFAEPGPI	0.18655
USP33	ENST00000370794	c.G1045A	p.E349K	NSEGEFDKD	0.16702
USP33	ENST00000370793	c.G1138A	p.E380K	NSEGEFDKD	0.16702
USP33	ENST00000357428	c.G1138A	p.E380K	NSEGEFDKD	0.16702
USP33	ENST00000370792	c.G1138A	p.E380K	NSEGEFDKD	0.16702
[truncated: 115,551 more rows]
